# Supplementary material for: AURKA inhibitor VIC-1911 induces mitotic defects and functional BRCAness, sensitizing prostate cancer to PARP inhibition
Source: JCI Insight. 2026 Mar 31;11(9):e196665. doi: 10.1172/jci.insight.196665 (PMC13232484; doi:10.1172/jci.insight.196665)
Supplement: Supplemental table 1 [file jciinsight-11-196665-s294.xlsx]

## Sheet: C4-2B VIC ind 
Supplementary table S1.C42B_gene_list_2days_1.5fold_adjP0.05
GENE_NAME	DMSO1	DMSO2	DMSO3	VIC1	VIC2	VIC3	OLA1	OLA2	OLA3	COMBO1	COMBO2	COMBO3
CEL	0.269519	0.252333	0.498286	1.21139	1.13232	0.980371	3.54486	2.45094	3.36396	3.36528	4.15197	2.61224
CCDC141	0.399263	0.346319	0.521052	1.15158	1.25453	0.854302	0.48774	1.05194	0.999334	1.31231	1.30045	1.16851
LINC00883	0.640829	0.299984	0.703454	1.68017	1.47435	1.45688	1.48609	1.63084	0.999803	2.00039	2.23518	1.27672
ACTA2	0.694837	0.487899	0.722596	1.79811	2.08513	2.00091	2.02018	1.36747	1.37972	1.95208	1.56522	1.79588
FCGBP	0.854948	0.729807	0.732203	1.30144	1.21741	1.12809	1.20455	0.989753	1.39806	1.56463	1.51294	1.10485
FOXD4	1.07816	1.17	0.951346	2.52308	2.11774	2.36198	2.76826	2.67395	1.50139	2.876	2.35035	2.84994
ZNF812	1.49229	0.898161	1.40411	4.22473	3.77449	3.05336	3.09908	3.342	3.62841	5.45685	5.1121	3.99473
CSGALNACT1	1.66678	1.94036	1.67255	2.76006	3.29069	2.97162	1.82181	2.85762	2.61291	2.83425	2.83034	3.03258
FAM110B	1.76668	2.20537	1.93933	3.82992	3.65223	3.50321	3.2001	3.13722	4.3433	4.15142	4.21505	4.12223
FAS	1.83348	1.51132	2.5423	3.77839	4.16243	3.62459	3.90695	4.67411	4.07033	4.75284	6.04752	3.86315
ZNF737	1.99259	1.77585	1.89509	2.95401	2.69847	2.61347	1.96293	2.43405	2.91313	3.22165	3.36366	2.64106
CDC42EP3	2.10795	2.32232	1.99059	3.68287	3.51188	3.37112	3.54739	3.3889	3.34032	3.97076	4.29421	3.14682
MAF	2.11926	1.92577	2.13911	5.73046	4.97552	4.8605	6.07096	7.03032	7.95661	8.04551	9.11758	6.76626
SPATA18	2.25892	1.41742	1.83268	4.51682	4.06727	3.58392	2.97439	4.28585	6.87137	5.77612	5.76258	4.78253
JAG1	2.32725	1.75984	2.28369	3.45257	3.35223	3.46753	2.12654	3.3531	3.3516	4.34761	3.79329	3.93288
CHRNA2	2.58262	2.29458	2.00978	4.02723	4.11233	3.47491	3.76531	3.69132	5.02357	4.44222	4.32019	3.60997
MYBPC1	2.92692	2.541	3.32057	5.74056	5.68525	5.97664	4.13332	5.0922	3.71358	3.92042	2.92348	4.36702
ZMAT3	3.17514	2.93965	3.00032	5.88142	5.27936	5.41117	3.55581	5.07568	5.76438	7.73089	7.61902	5.68374
MYO1B	3.28162	2.54062	3.20854	5.43228	5.05015	5.27976	2.32409	4.23136	4.43963	4.66224	4.78757	4.43113
PLK2	3.32337	2.97003	2.82775	5.67865	4.80521	4.94538	7.08994	6.58156	4.4994	8.62937	10.0111	6.53979
MYL9	3.58157	4.52682	4.09713	8.85382	7.20111	9.03812	10.4131	5.7605	7.31503	4.91925	4.68464	7.28984
FAM198B	3.64026	3.08496	3.85822	6.80453	5.82616	6.25923	4.60541	6.79792	8.68829	8.96004	8.62891	7.62423
EAF2	3.99293	6.34531	6.8479	10.9054	9.71201	10.9887	11.0854	10.4397	13.2343	11.7426	11.9114	10.8633
GPR158	4.24725	3.7279	4.88539	8.16444	7.99492	7.22723	4.4369	7.52029	8.05029	9.61209	10.8581	8.98153
THBS1	4.9417	4.44652	5.78536	10.9786	9.83898	10.8848	6.5631	12.2417	15.0588	13.3475	13.0047	12.3899
SOX8	5.55402	6.76313	7.16505	14.1047	12.3631	11.2521	11.7094	10.2483	10.5299	19.6855	21.0581	12.2199
GRIN3A	5.70994	4.99721	6.48309	10.3919	10.6452	10.0212	6.88563	12.0742	13.8029	13.777	11.7861	12.2448
ACOX2	6.31281	5.80164	6.50065	9.90048	9.52776	8.69546	9.67824	8.58083	10.7444	11.3888	11.0094	9.29778
TUBB6	6.54278	7.59634	7.4554	12.0435	12.8692	10.7509	13.1301	12.0281	11.2461	12.0318	12.0601	11.762
PCAT1	8.50111	8.38723	8.72883	19.7422	18.9233	18.0545	16.403	15.6425	15.2015	16.7954	15.9048	18.5649
BTG2	9.17205	10.4379	9.15475	17.5755	16.5621	15.1716	21.2153	23.0199	26.7807	31.6424	31.1988	22.0201
LINC00161	9.60911	11.9375	11.445	18.8262	20.7027	18.1487	19.5461	18.4598	23.0644	20.3815	22.4515	18.9452
RHOU	10.2718	9.58524	11.6817	21.6666	19.5764	17.3094	18.2068	21.096	25.2273	25.2295	24.6119	20.8139
ID1	11.1354	12.3394	12.9072	20.9014	19.9453	18.3538	17.5607	13.815	13.326	18.9551	21.3923	14.3903
TUBA3D	11.2958	9.96067	9.10624	16.1005	16.7122	15.647	19.3667	16.7933	13.1896	16.4822	16.3782	15.1916
HIST1H2BC	11.7456	15.1204	13.572	33.395	32.8975	37.6064	17.2779	16.9384	22.49	41.095	44.3822	31.6226
HIST1H4H	12.0361	14.4882	13.113	25.0583	30.9592	28.6662	17.1399	20.5371	24.3875	35.9613	36.2339	24.8127
HIST1H2BD	12.4482	20.2787	15.8798	29.6026	27.7926	26.7152	24.4037	20.4774	21.6106	35.4382	37.1229	26.0605
MDM2	17.4263	16.8921	16.5803	26.004	25.4754	25.3036	18.8656	22.0716	26.5731	32.1607	32.4912	26.017
BICD2	17.6404	15.3191	18.5073	27.2071	25.9471	25.1106	16.194	27.0989	31.1044	33.5191	33.9545	27.7834
ELL2	21.9463	21.161	21.8767	34.1018	34.6847	32.2734	19.7325	28.2232	28.4821	33.5782	36.4807	29.919
SYT4	24.3873	22.7465	24.3094	43.3017	42.4968	45.1157	29.8005	42.4053	46.4953	44.5488	42.0518	44.8389
MICAL1	29.4748	31.5975	29.7303	46.6436	46.8154	42.0317	64.48	49.6421	59.5897	66.1674	67.1652	47.1744
HIST2H2BE	30.5674	30.9429	31.354	68.7536	67.7119	58.7948	42.3733	48.4118	54.3235	86.2675	89.9691	62.244
HIST1H2AC	35.7262	23.7078	32.118	53.8997	47.8324	42.4848	27.8837	26.3766	34.7464	43.9959	50.8374	36.783
BTG1	46.9937	45.8947	48.0772	69.3397	70.8414	74.3901	73.1851	77.1742	81.7765	78.8658	80.2785	74.8766
CDKN1A	56.3328	54.5102	54.7228	130.268	133.922	122.82	239.917	189.526	247.929	287.343	297.777	191.189
RPS27L	86.0197	87.894	85.8232	133.158	127.347	123.27	201.39	146.303	150.108	167.159	165.104	133.651
HIST1H2BK	131.323	151.414	142.06	234.052	237.218	212.356	178.807	154.799	156.11	203.211	213.763	177.632
RN7SL1	555.608	593.509	588.988	842.182	834.306	932.275	1114.84	906.104	950.529	997.205	921.458	699.02

## Sheet: C4-2B VIC rep
Supplementary table S1.C42B_gene_list_2days_1.5fold_adjP0.05
GENE_NAME	DMSO1	DMSO2	DMSO3	VIC1	VIC2	VIC3	OLA1	OLA2	OLA3	COMBO1	COMBO2	COMBO3
PDE2A	0.684701	0.865407	1.20258	0.223817	0.164377	0.373589	0.265428	0.334558	0.233073	0.170987	0.238821	0.353936
PBX1	1.80106	1.33008	1.46396	0.913554	0.857311	0.833036	0.515903	0.720716	0.475668	0.920865	0.798791	0.742395
BEST1	2.47335	2.85002	3.47352	1.06245	1.0277	1.32645	0.684862	1.13622	0.43176	0.455325	0.414757	0.819567
FUT1	2.52422	2.76503	2.13506	1.44397	1.57559	1.07887	1.67748	1.54173	1.63257	1.41832	1.27664	1.2722
ATXN1	2.59986	1.85386	2.08194	0.889375	0.74995	0.943862	0.359945	0.746776	0.686042	0.868183	0.676599	0.651123
RTKN2	2.653	2.14947	1.91007	1.56349	1.56165	1.25268	0.96417	1.47496	1.69328	0.891855	0.856398	0.956016
TCF19	2.68548	2.51641	2.52312	1.54378	1.60621	1.80631	1.56925	1.98335	1.82828	1.02618	1.00532	1.02917
ENO2	3.2733	3.7272	4.29343	1.98815	1.91147	2.13192	3.0498	2.8818	2.7103	2.01595	2.23714	2.68668
EGF	3.37873	2.96558	3.46047	1.96102	1.84349	2.32185	1.53091	2.21998	2.22183	1.58204	1.74094	1.68699
CRAT	3.66614	3.41486	3.89042	1.89542	1.7962	2.00714	3.23188	2.62	2.92888	1.84507	1.50056	2.03047
JDP2	4.31322	4.54297	4.86803	2.17226	2.28769	3.30661	2.87469	3.41043	2.21941	1.92567	1.61814	1.78238
GPX8	5.09296	5.7616	5.84569	2.47408	3.49821	3.13906	3.59607	3.17978	2.69679	1.80178	1.72706	1.64541
VLDLR	5.54169	5.34011	5.72221	2.96293	3.00756	3.18987	2.00787	2.73658	2.90987	2.77884	2.75029	2.62843
BMP7	6.48761	7.24392	6.70993	3.41135	4.08522	5.41607	5.10206	5.26164	4.07285	3.31992	3.98781	3.67657
SLC1A4	6.68464	7.24547	6.74952	2.95134	2.98879	3.10061	2.59009	4.27462	4.19967	2.38075	2.3081	2.43503
MXD3	7.39163	9.52336	7.71043	4.98755	5.0875	4.37838	7.80192	5.93665	4.84757	3.4716	2.57225	3.68066
ARHGEF2	7.99281	8.59394	8.13896	4.22524	4.28742	4.97433	3.52725	4.57669	5.69659	3.63335	3.55016	3.2924
PPM1M	8.42052	8.5477	7.67817	4.97398	5.16368	4.74425	5.96842	6.78285	4.36184	4.65705	5.54686	4.13983
PABPC1L	9.16228	12.8671	11.7272	7.28177	7.19101	7.73678	7.27646	7.25646	7.71144	7.8259	8.165	7.48158
FAM129A	10.2426	9.33035	9.68155	3.84583	4.09828	5.48233	2.58064	4.43364	4.29282	2.82285	2.30663	3.06071
CTH	11.1185	9.70622	9.23629	5.8937	6.13204	6.64949	3.24509	5.38378	4.60308	3.7834	4.01785	4.85421
C1orf115	11.8286	13.6235	12.8012	7.80974	7.61873	8.75612	8.4179	9.16291	9.69789	7.90258	8.05027	5.9653
CDKN2C	12.8026	12.8771	11.3949	7.74074	8.30687	8.73175	7.58102	9.05231	4.71137	3.72639	4.26183	4.91873
LMO4	14.5945	15.3719	15.0126	8.53993	9.09256	8.67359	8.35139	9.30153	6.74999	6.43751	6.36314	6.45768
SLC6A9	14.9795	13.7797	13.847	6.80863	6.96926	7.9461	6.02871	8.91266	6.62082	5.03841	4.55649	5.96495
CEBPB	15.7541	14.6306	14.0228	7.35083	8.35724	9.52007	10.0472	10.1809	7.78457	7.23384	7.26752	7.68388
ATP2C2	18.5397	16.6768	17.5581	9.5806	9.34531	9.94486	8.78242	10.5341	8.4558	7.45159	7.39638	7.39904
CHAC1	19.2372	15.8236	20.2915	6.176	7.75215	9.05926	6.44912	8.84016	5.14514	4.11772	4.01393	5.85991
GTPBP2	19.7698	19.8521	20.5117	10.507	11.2846	12.1949	9.04389	10.7238	10.0004	9.1706	8.77022	9.29037
FANCG	19.8796	17.9636	17.3411	11.1856	10.611	13.4103	15.0925	13.9665	14.8375	10.6562	9.83961	11.1606
COLEC12	19.972	19.4029	22.6667	11.1789	12.7257	12.5019	10.5963	15.2619	13.0382	10.0562	10.1093	10.6952
CENPU	21.5198	24.1417	21.5053	14.4261	14.3284	15.6326	16.4797	17.833	15.4519	10.7323	11.2517	9.50538
STC2	26.5188	27.4102	26.2849	16.2617	16.4217	19.6827	14.797	19.0313	15.432	14.0388	12.9439	13.7133
GGH	27.7285	25.5233	26.6947	15.2631	16.987	15.874	23.1531	19.8901	16.628	14.441	17.2259	13.2751
SLPI	29.1324	37.8817	38.8989	19.9863	20.075	20.4415	30.1753	23.2851	26.3221	14.7074	10.0358	15.338
SPC24	32.1208	27.8479	27.0414	19.9548	19.0815	19.6719	27.3631	24.2896	19.5249	15.654	14.8619	12.7071
SLC7A11	33.1934	28.5183	31.4233	14.2347	13.8014	16.7695	6.09973	14.1762	12.8192	8.57219	7.80759	10.4225
S100P	38.6684	39.2524	43.71	13.0522	19.1718	21.0219	26.8842	22.4196	13.592	11.8082	12.6444	10.0485
TRIB3	60.7358	61.1556	60.8457	27.4563	30.4809	34.8403	29.5129	28.6004	25.6536	19.1213	17.481	20.054
TSC22D3	69.9505	73.1939	74.2805	43.8091	44.6411	49.2361	56.2992	58.9243	51.3397	47.2706	42.7173	45.7413
PCK2	83.3647	80.8171	82.7077	32.9804	37.9325	42.9881	44.3147	44.4175	35.0868	22.6136	20.6246	24.72
SLC1A5	93.0709	87.6528	90.9484	56.7977	56.7019	61.2273	54.4301	63.1614	56.6715	42.8694	41.5404	44.5417
MT2A	104.365	113.875	122.367	55.6041	57.7248	51.8729	86.2697	54.7859	47.8903	40.7227	42.1567	39.3373
MTHFD2	120.265	116.132	111.477	69.2646	74.9395	82.0243	57.1987	81.3237	75.2027	56.693	57.4658	56.8575
ASNS	139.001	142.055	132.67	66.5051	67.5859	80.1406	66.3687	70.2822	55.8955	42.1716	38.1456	49.6234
DDIT4	214.847	208.507	217.747	106.084	102.878	120.719	116.88	125.892	109.951	106.137	101.087	93.2076
PSAT1	239.822	230.379	226.807	131.109	135.211	159.591	100.477	147.483	124.362	92.8358	88.2388	101.854
PHGDH	283.824	285.347	277.683	151.006	157.576	175.631	212.13	184.701	159.695	116.724	118.319	127.165
