# Supplementary material for: AURKA inhibitor VIC-1911 induces mitotic defects and functional BRCAness, sensitizing prostate cancer to PARP inhibition
Source: JCI Insight. 2026 Mar 31;11(9):e196665. doi: 10.1172/jci.insight.196665 (PMC13232484; doi:10.1172/jci.insight.196665)
Supplement: Supplemental table 2 [file jciinsight-11-196665-s295.xlsx]

## Sheet: Sheet1
Supplementary Table S3. Bliss model
Effect (100% - (Normalized Incucyte confluence)%)
	C4-2B	LNCAP	LAPC4	22RV1			PC3	DU145
Veh	0	0	0	0		Veh	0	0
OLA alone	0.1	0.1	0	0.15		TAL alone	0.1	0
VIC alone	0.1	0.4	0.2	0.45		VICalone	0.25	0.15
E(expected)	0.19	0.46	0.2	0.5325		E(expected)	0.325	0.15
E (Observed)	0.4	0.7	0.5	0.75		E (Observed)	0.35	0.4
S	0.21	0.24	0.3	0.2175		S	0.025	0.25
	>0	>0	>0	>0			>=0	>0
	22Rv1	C4-2B			22Rv1	C4-2B			22Rv1	C4-2B
Veh	0	0		Veh	0	0		Veh	0	0
Suraparib (1uM)	0.0038	0.3412		ATMi (5uM)	0.4142	0.2692		ATRi (2uM)	0.3982	0.7281
VIC (0.05uM)	0.4298	0.3176		VIC (0.05uM)	0.4033	0.2328		VIC (0.05uM)	0.4033	0.2328
E(expected)	0.431967	0.550435		E(expected)	0.650453	0.43933		E(expected)	0.640906	0.791398
E (Observed)	0.5244	0.4495		E (Observed)	0.6407	0.6408		E (Observed)	0.6959	0.7309
S	0.0924332	-0.100935		S	-0.00975314	0.20147		S	0.0549941	-0.0604983
	>0	<0
