# Supplementary material for: AURKA inhibitor VIC-1911 induces mitotic defects and functional BRCAness, sensitizing prostate cancer to PARP inhibition
Source: JCI Insight. 2026 Mar 31;11(9):e196665. doi: 10.1172/jci.insight.196665 (PMC13232484; doi:10.1172/jci.insight.196665)
Supplement: Supplemental table 3 [file jciinsight-11-196665-s296.xlsx]

## Sheet: C4-2B OLA ind
Supplementary Table S4. C42B_gene_list_7days_2fold_adjP0.05
GENE_NAME	DMSO1	DMSO2	DMSO3	VIC1	VIC2	VIC3	OLA1	OLA2	OLA3	COMBO1	COMBO2	COMBO3
A2ML1	0.0974951	0.139687	0.0845393	0.633765	0.487409	0.513646	0.56933	0.631669	0.507717	0.598785	0.616214	0.693549
AATBC	0.102344	0.0479198	0	0.0687636	0.0676788	0.0871425	0.298824	0.245588	0.211496	0.235949	0.388118	0.306085
ABCB11	0.0843952	0.0452633	0.0166319	0.243568	0.118721	0.169033	0.358423	0.48383	0.530821	0.197398	0.261859	0.250765
ABCG2	0.0219692	0.0648045	0.0238122	0.166058	0.0523004	0.220964	0.160363	0.142338	0.147095	0.136751	0.152741	0.190072
ABRACL	7.92034	5.73654	5.3655	10.5703	12.0792	14.0476	11.3822	13.6842	15.4212	14.8418	13.6101	13.9191
ACADL	2.81382	3.38025	2.86779	4.69818	5.79883	6.53722	9.87117	11.7366	9.60742	10.6485	11.9714	12.1723
ACOX2	9.08053	8.87449	9.13052	16.911	16.4691	16.4203	19.8353	20.051	19.1207	21.9328	24.2454	25.4692
ACSL4	0.186213	0.23954	0.276195	0.963045	0.688286	0.891864	1.05879	0.982109	1.16659	1.07371	1.1274	1.04578
ACSM1	1.47861	1.56845	1.16054	3.39144	4.24829	3.49204	4.16835	4.66881	3.62242	4.54904	5.8651	4.72982
ACTA2	0.25423	0.428529	0.12247	0.725955	0.235366	0.568227	1.89698	1.41533	1.80727	2.60234	2.39242	2.17238
ACTL8	0.028096	0.0473585	0	0.212369	0.300987	0.215304	0.410172	0.194169	0.209018	0.139911	0.0710318	0.189062
ADAM28	0.0205099	0.0115238	0.0148204	0.0413409	0.0651019	0.0982319	0.0399231	0.12993	0.061033	0.0737636	0.0950636	0.059149
ADAM7	0.415706	0.103809	0.200258	1.51291	1.15458	1.2536	3.10187	2.7266	2.03884	1.55897	2.14089	1.62809
ADAMTS7	1.25717	0.834786	1.32134	1.267	1.36038	1.113	3.25354	2.78087	3.0892	3.59655	2.84125	3.49739
ADGRB1	0.312131	0.215234	0.225544	0.514757	0.349016	0.516435	0.469486	0.751719	0.682551	1.02837	0.956514	1.00018
ADH1C	0.0892263	0.0751998	0.0644745	0.179849	0.601841	0.398858	0.173681	0.513863	0.331897	0.41964	0.526355	0.200139
ADRA2A	2.83506	3.14033	2.9851	2.12253	3.40675	2.40533	8.86905	10.7061	8.31599	14.7117	20.1033	16.8583
AGAP2	0.0515309	0.0506685	0.0372359	0.116852	0.163568	0.238579	0.300918	0.185482	0.345025	0.285123	0.162849	0.189892
AHNAK2	0.122745	0.0986379	0.0495042	0.254604	0.183481	0.205077	0.308382	0.409345	0.318543	0.371957	0.487135	0.46924
AIF1L	19.4837	15.91	16.1191	36.4938	35.8257	38.3038	36.904	34.0456	35.852	29.9365	30.7211	29.5158
AK5	0.361845	0.182977	0.235321	0.747588	0.502494	0.658559	0.493039	0.500136	0.735793	0.760802	0.518393	0.556551
ALPK2	0.236364	0.187134	0.217376	0.584707	0.554169	0.624349	0.962005	0.705372	0.868552	1.02247	1.13177	1.13609
AMOTL1	0.191739	0.190979	0.151145	0.281076	0.228229	0.200363	0.458049	0.396523	0.311221	0.419538	0.374581	0.379811
ANK1	0.146477	0.132947	0.109914	0.0766505	0.140824	0.161896	0.625073	0.481811	0.624486	0.6172	0.633818	0.628227
AP1S3	5.73199	5.38707	5.18907	10.1519	9.65673	9.86583	13.1094	11.1999	12.0517	12.3497	12.3489	12.3638
APLN	2.28673	1.96826	2.39067	8.01715	6.48628	7.65881	5.44559	6.29053	5.29664	5.63983	4.71522	4.61477
APOBEC3B	4.31756	3.35231	3.02158	9.97041	11.4115	9.83467	8.04027	9.57408	8.70028	6.00994	5.71564	6.20941
APOBEC3C	0.0471476	0	0	0	0.224481	0.0903249	1.37661	0.936768	1.12241	1.09565	1.07278	1.08776
APOBEC3H	0.228725	0.0771078	0	0.553237	0.59896	0.175276	1.20209	0.987938	1.22514	1.40476	1.73478	1.31925
APOD	0.832885	0.662956	1.10337	0.979303	0.881238	1.55131	2.97226	2.31838	2.99483	2.91865	2.28116	2.53542
APOL3	0.497482	0.387025	0.580695	0.771347	0.774362	0.86754	0.968362	1.12398	1.08183	1.15397	1.03198	1.03004
ARC	1.96873	1.07627	1.46104	4.98716	4.01123	5.57257	4.1429	3.95301	4.38068	4.37196	3.83388	3.76806
ARHGAP28	2.30662	1.67313	1.80337	4.27302	4.77105	4.30129	4.71992	5.03869	5.06361	3.69542	4.32588	3.94402
ARHGAP42	0.528148	0.435849	0.763274	0.981393	0.916797	0.938043	1.18869	1.1121	1.34245	1.17804	1.0988	1.026
ARHGEF3	0.448015	0.488099	0.379005	0.611205	0.533278	0.83737	0.989058	0.830686	1.2519	1.15178	1.32605	1.22901
ASB9	0.0254065	0	0	0.153632	0.120967	0.0973473	0.370908	0.175582	0.151208	0.189777	0.160581	0.170964
ASRGL1	4.97145	4.33566	3.65481	10.6198	12.3754	11.8432	10.6658	11.1661	8.69947	9.8488	10.0277	8.78937
ATP6V0A4	0.0623016	0.0525077	0	0.164822	0.0556188	0.104437	0.409292	0.121095	0.185396	0.0904885	0.275643	0.119782
BAX	14.6242	12.6967	14.8522	32.0415	32.7641	35.6929	37.6693	43.6802	43.9656	54.7019	46.4945	49.5317
BHLHE41	0.580963	0.384713	0.779629	1.19193	0.856176	1.31175	1.69629	1.57731	1.38923	1.67613	1.67861	2.18075
BICD2	11.947	10.8451	9.66339	27.3992	25.4731	27.9387	33.2172	31.7644	30.3802	27.1426	30.4001	27.4115
BRDT	0.0387213	0.0217562	0.0279798	0.331707	0.153635	0.296728	1.13058	0.401399	0.652947	0.674878	0.326315	0.69483
BRINP1	0.13088	0.0827292	0.035465	0.197857	0.0584206	0.250739	0.191071	0.395719	0.340787	1.12699	0.951307	1.03798
BTBD19	0.26609	0.168195	0.216309	0.452541	0.395912	0.254886	0.874042	0.63213	0.915547	0.524503	0.462498	0.671459
BTG2	7.79189	6.51822	6.31327	17.9022	20.1566	20.5994	32.6618	32.9725	35.3974	42.6914	44.3722	44.071
BTG3	3.40704	3.1203	3.34819	6.97041	6.54277	7.78909	9.48359	9.10434	9.86822	9.01093	9.24528	8.88673
C1orf168	0.181341	0.267459	0.131036	0.662505	0.737495	0.434264	0.661847	0.822433	1.04553	0.790153	1.03154	0.842568
C1orf95	0.0746467	0.0571929	0.0588429	0.0923288	0.0888529	0.104006	0.25758	0.269663	0.343295	0.343561	0.368863	0.339222
C1QTNF9B	0.26106	0.188589	0.080846	0.78931	0.843446	0.535861	0.762241	0.644344	0.582643	0.742865	0.518578	0.53777
C9orf47	1.00387	0.71105	0.833427	1.35614	0.94068	1.1662	2.401	1.59603	2.18485	1.91452	1.76848	2.32017
CA4	0	0	0.0982202	0.0684954	0.323591	0.130204	0.132293	0.273986	0.337074	0.0376046	0.0572748	0.130668
CACNA1H	0.426671	0.305113	0.434437	0.693881	0.746418	0.959842	0.868278	0.781849	0.841643	1.32526	1.25032	1.29263
CALML3	0.0378889	0.0319327	0	0.114556	0.0450996	0.0362936	0.44251	0.130923	0.422808	0.220123	0.526845	0.327806
CAMKV	0.587102	0.509362	0.374327	0.965858	0.945483	1.15785	1.36129	0.924851	1.27178	1.41882	0.698495	1.02917
CARTPT	0.571439	0.818733	0.495502	1.81412	2.10859	1.42319	2.66957	3.01124	2.29564	3.17761	2.74493	3.57063
CCDC141	0.0744742	0.149675	0.173863	0.536947	0.716	0.757286	1.05379	1.02937	0.916308	0.722707	1.04281	1.01882
CCDC60	0.213415	0.179866	0.185055	0.645255	0.558867	0.633731	1.62013	1.1246	0.889105	0.938765	1.0791	1.12837
CCDC74A	2.44506	2.03427	2.17451	4.21756	3.2462	4.6542	5.94921	4.92846	5.36368	4.70901	5.42868	5.27345
CD177	0.305907	0.0594965	0.153032	0.498025	0.168058	0.338109	0.549652	0.467541	0.70024	0.664021	0.535424	0.429796
CDC42EP3	2.28721	2.05467	2.24847	3.92672	4.14705	4.19499	7.19585	6.08067	5.96204	6.04067	6.17471	6.12741
CDK1	12.6856	9.20389	11.3756	38.9263	38.8843	42.4773	38.8337	43.9297	38.0543	25.7523	26.5137	24.9348
CDKN1A	28.4731	24.2812	25.0591	92.9521	95.4685	99.7905	209.749	219.385	218.624	260.144	257.989	256.845
CEACAM1	0.0579033	0.0366006	0.0313804	0.0437673	0.0516922	0.0138663	0.211332	0.250103	0.193846	0.216258	0.256183	0.278314
CECR1	0.48334	0.48883	0.488962	0.795633	1.04837	0.699629	1.19172	1.11344	1.40635	1.67592	1.52068	1.714
CECR6	0.16504	0.199949	0.0894426	0.280684	0.380619	0.256898	0.421646	0.383162	0.360667	0.470855	0.508524	0.57512
CEL	0.482106	0.609478	0.665065	0.960716	1.53898	1.25948	4.86279	4.50549	4.7604	4.32866	4.82001	4.466
CHST2	0.290692	0.38347	0.630157	0.477663	0.842469	0.786932	1.21778	1.4412	1.93693	2.6329	2.41246	1.95611
CKS2	73.0825	45.2832	52.441	197.481	181.458	219.529	143.496	132.499	151.868	146.32	98.177	122.721
CLEC3B	1.4675	1.09939	0.35347	1.72549	1.94088	2.23873	2.69784	2.20678	2.18348	2.3006	2.2673	2.19446
CLEC7A	3.84488	1.84722	2.97961	7.94649	4.53239	7.63287	12.4194	6.99591	10.2531	10.714	7.20824	8.71354
CLSPN	1.25108	0.888198	1.05544	2.22672	2.58956	2.84548	2.6632	2.36384	2.11823	1.28387	1.36335	1.36264
CLU	4.51156	3.90907	4.49541	7.5143	7.36749	8.32478	10.1685	7.90415	9.06804	14.7149	13.3271	14.9588
COL17A1	0	0.0157102	0	0	0.022188	0.0267835	0.0544264	0.120772	0.0762713	0.18565	0.259197	0.215031
COL4A6	0.402147	0.268585	0.246726	0.99794	0.695441	0.755893	1.37357	1.27161	1.45636	1.53028	1.64015	1.8454
COL5A1	0.147494	0.119128	0.119901	0.278716	0.285291	0.317889	0.556258	0.541513	0.530349	0.372342	0.582644	0.549425
COLCA1	5.48851	5.46101	4.98304	7.47881	8.02008	7.21201	12.0859	11.8425	11.9892	12.1104	15.1288	13.7228
CPZ	0.267609	0.277588	0.267747	0.311196	0.686082	0.295779	0.781361	0.67575	0.643201	0.734652	0.494412	0.751974
CRISPLD2	0.136727	0.17285	0.123498	0.413391	0.488243	0.305597	0.465749	0.501982	0.576398	0.444454	0.590521	0.711948
CROT	3.99261	3.65524	3.98191	8.81263	7.8499	8.58987	13.9295	13.3114	12.9819	13.8477	13.0771	14.0772
CRYAB	1.49666	0.610348	1.36057	2.70048	1.89643	2.31233	2.53738	2.71095	2.87338	3.60629	4.08899	4.40908
CTNNA2	0.0219969	0.0278084	0.0238423	0.116388	0.0916411	0.126424	0.224792	0.275534	0.245467	0.237335	0.222449	0.285468
CXCR2	0.0177846	0	0.0385531	0.0268856	0.0423384	0.11925	0.207709	0.168998	0.105846	0.118084	0.112407	0.0854822
CYP11A1	0.861394	0.39929	0.840292	2.86485	1.94812	3.25925	4.21278	2.19518	3.90906	3.41375	1.8511	2.6084
CYP1A1	0.862088	0.777257	1.08652	2.84897	2.10004	2.26612	3.62933	2.75376	3.31113	3.77716	3.26928	3.71966
CYP1A2	0.100326	0.0986471	0.181238	0.353889	0.218936	0.208221	0.78115	0.664455	0.51002	0.43021	0.739792	0.67511
CYP3A43	0.0516666	0.0217723	0	0	0	0.0989826	0.377139	0.290114	0.211404	0.36449	0.261246	0.372506
CYP4F12	0.150754	0.0847037	0.0544671	0.64572	0.717779	0.770171	1.02707	1.10697	0.766378	1.33461	1.04812	1.30429
CYP4F2	0.347708	0.164839	0.0471098	0.854172	0.465617	0.999205	0.888331	1.25781	1.05087	1.10022	1.26366	1.12811
CYP4F3	0.033378	0.0281309	0	0.681194	0.615819	0.591494	0.536012	0.792936	0.794604	0.94188	0.675086	0.866336
CYP4F8	37.3084	25.3629	22.1816	66.2292	68.964	64.4328	114.78	112.779	106.348	98.016	102.957	104.799
DAAM2	0.0165124	0.0487083	0.0357954	0.09985	0.15724	0.173989	0.216958	0.121248	0.147412	0.143899	0.083493	0.142862
DDB2	7.66758	7.72605	8.34149	18.6061	15.2563	17.3997	25.7748	27.1549	27.2373	28.6017	26.7528	28.4228
DDIAS	1.83436	1.33574	1.55879	7.23218	5.44992	6.36783	5.01317	5.00746	4.65077	4.06797	4.5634	3.9782
DDIT4L	0.714624	0.786315	1.03277	1.62049	1.74851	1.93952	2.60819	1.5262	2.25947	1.87817	1.78161	2.09908
DDO	1.16261	1.16034	1.65808	2.08132	2.43997	2.90136	3.66255	2.96014	2.73131	3.3518	3.01663	3.23522
DEFB132	0.221972	0.270223	0.481186	0.969404	0.763289	1.20488	1.51226	0.894848	0.899066	1.6171	1.37179	1.92045
DHRS2	0.0309939	0.0522431	0.201564	1.17137	1.03299	1.54382	0.542973	0.696136	0.530327	0.668814	1.09701	0.923633
DLX3	0.0401896	0.0508076	0	0.0303781	0.0239191	0.173238	0.410708	0.312465	0.134545	0.433624	0.45723	0.521566
DNAH6	0.0204324	0.0309968	0.0354345	0.123554	0.0535062	0.0508876	0.0596584	0.134147	0.100324	0.0983568	0.165302	0.094281
DNASE1L3	1.5064	0.860046	0.737382	1.17537	1.21467	1.48952	3.54707	2.09891	2.71132	1.69388	2.82563	2.70937
DNER	0.11186	0.0538717	0.0692825	0.193261	0.380424	0.306144	0.27995	0.358919	0.285318	1.03449	0.707008	0.829533
DOCK8	0.0418014	0.0528453	0.060411	0.273836	0.223905	0.306984	0.183077	0.276849	0.243601	0.289112	0.290625	0.261196
DPYSL4	5.86518	6.09387	5.75276	8.95383	9.6595	8.34446	12.6894	13.0406	11.6595	14.2524	15.4846	13.5872
DRAXIN	0	0	0	0	0.0702058	0.0282488	0.172212	0.17833	0.0658179	0.220283	0.111836	0.113398
DSC1	0.196566	0.144957	0.159792	0.408591	0.204728	0.470725	0.394578	0.382065	0.374726	0.203927	0.357187	0.318871
DSG1	0.0216001	0.0424772	0.0468243	0.163269	0.171406	0.151731	0.147158	0.192815	0.166049	0.107563	0.100117	0.124586
DUSP2	6.8888	5.91048	5.71776	13.5571	10.97	13.1678	21.2011	18.6303	17.083	35.1029	26.6342	34.9906
E2F2	0.694739	0.466722	0.676628	1.53734	1.39024	1.42742	1.61691	1.40907	1.32582	0.818945	0.610931	0.551708
EAF2	3.38325	3.88827	4.77832	10.1517	8.90849	12.1285	19.9064	20.813	18.6865	27.569	28.706	28.0392
EDN2	1.25187	0.597877	0.542759	1.45092	1.83782	1.55892	3.41153	2.55943	2.54562	3.53261	3.32322	3.61031
EGFLAM	0	0	0	0	0.0114051	0.0275345	0.0839285	0.0413859	0.0213845	0.0318092	0.024224	0.0276325
ELOVL2	0.552007	0.670798	0.890517	1.145	1.14604	1.62319	2.32391	1.50821	1.7286	1.60883	1.96354	1.14768
ELOVL4	0.222133	0.187213	0.0370412	0.387469	0.325424	0.441928	0.947926	0.752809	0.762713	0.779988	0.604792	0.755596
ENC1	2.21817	1.91563	2.55266	2.74611	2.96627	2.85052	4.90407	4.22666	5.37161	7.99275	7.63879	8.20468
EOMES	0.14286	0.192643	0.185813	0.431933	0.3571	0.437903	0.500544	0.407257	0.308211	0.201565	0.306999	0.425729
EPAS1	0.202426	0.110893	0.0877631	0.459023	0.518043	0.484758	0.620593	0.620783	0.850854	0.756023	1.10031	0.934049
EPHA5	0.069113	0.0224032	0.0345743	0.0723329	0.113907	0.147684	0.605386	0.491412	0.506252	0.405939	0.356181	0.500847
EPHA5-AS1	0	0	0	0	0	0	0.389123	0.153504	0.26439	0.0368698	0.168467	0.128114
ERCC6L	1.11856	0.796078	0.727441	3.94561	3.87597	3.54775	2.32247	2.4694	2.22831	1.47506	1.52394	1.12307
ESPN	2.85792	2.27137	2.92113	3.51455	2.7144	2.79433	6.70156	6.40879	6.99531	8.45547	7.20663	8.3559
ETNK2	0.499799	0.340224	0.666742	0.523084	0.411865	0.681306	0.898035	0.747274	1.32998	0.733898	0.77759	0.665253
ETV7	0	0.0196377	0	0.070449	0.138675	0.178557	0.068033	0.201286	0.242681	0.212724	0.147271	0.24639
FAM105A	2.98972	2.98241	3.13599	4.34023	4.08853	4.56224	7.62463	7.44691	6.74429	7.04996	7.71798	6.83921
FAM107A	0.0236057	0.0198948	0	0.1249	0.182638	0.214812	0.516928	0.397646	0.403911	0.45061	0.343158	0.555962
FAM110B	2.77713	3.64199	2.56897	4.01733	4.2888	5.11401	7.61932	8.6966	7.92572	9.97466	9.91124	10.1033
FAM111B	3.0092	3.10523	3.08663	9.187	9.8196	9.85674	7.67187	9.14276	7.96095	5.81127	6.71714	6.20886
FAM13A-AS1	0.504949	0.42557	0.600275	0.787975	0.775544	0.639717	1.37923	1.08348	0.884604	1.20318	1.0707	1.37794
FAM198B	1.78609	1.47951	1.416	6.52655	7.30133	6.69692	11.2644	11.4883	11.6475	12.9433	13.7015	13.2159
FAM84A	0.238677	0.221966	0.196255	0.199071	0.264507	0.252279	0.624794	0.568784	0.5633	0.55329	0.436958	0.569648
FAR2P1	0.0925018	0.116941	0.0751964	0.402036	0.495477	0.24367	0.742736	0.749146	0.567734	0.825306	0.774667	0.778073
FAS	1.61391	0.868559	1.1381	2.58678	2.61541	3.12916	5.16646	4.70331	5.68503	5.16424	5.40756	6.31799
FAXDC2	0.383819	0.455816	0.453838	0.606609	0.477631	0.518065	4.73738	3.14989	3.43946	4.18464	6.28532	5.24941
FDXR	13.0557	9.40577	11.0345	16.2595	16.4023	16.3006	31.0929	32.2159	31.4356	36.4842	33.0879	34.4576
FEZ1	0.483017	0.319854	0.673121	0.573726	0.513341	0.677497	1.30957	0.804718	0.962513	0.873355	0.959481	1.02816
FGD3	0.213826	0.233215	0.109065	0.437336	0.344349	0.3735	0.36725	0.49982	0.421079	0.323615	0.222596	0.459469
FGF13	0.969393	0.982957	0.853708	1.19069	1.28009	1.32032	2.52085	1.98888	1.82547	2.9668	2.54654	3.17423
FKBP5	16.3629	17.1284	16.7332	34.0926	34.2985	34.2321	40.6372	41.0461	37.8187	33.1797	38.7193	33.2757
FMNL2	0.440802	0.497978	0.487947	0.779804	0.658656	0.862453	1.31443	1.14238	1.05357	1.06641	1.17371	1.16305
FOXD4	1.53011	2.3172	1.86578	3.50583	2.95962	3.73291	4.5374	4.97742	5.35364	6.11151	4.92616	6.13643
FRMPD2	1.45464	1.6318	1.32658	2.92698	2.57929	2.62342	3.95432	4.33313	4.17195	3.7301	4.2102	3.95396
FRMPD2B	0.21484	0.362133	0.174647	0.446575	0.863077	0.643107	1.4114	0.649573	0.819123	0.89154	0.882626	0.981004
FSCN1	3.06688	2.96302	3.52686	6.55871	6.07683	7.41605	7.69882	6.09032	7.37344	7.93105	7.37542	7.28066
FUT9	0.0081711	0.0034433	0.0088565	0.0123525	0.0291783	0.0430487	0.0596445	0.0317641	0.0455911	0.0271266	0.020658	0.0471294
GAS6-AS1	6.65997	7.68097	7.85191	9.27329	10.2222	9.28954	16.0342	15.8973	16.1678	19.1038	17.3546	18.926
GBP1	0.0171432	0.0577929	0	0	0.0408114	0.0328427	0.350381	0.162903	0.0765213	0.184965	0.0866821	0.115359
GBP2	0.126541	0.0533242	0.0274313	0.344334	0.165685	0.303032	0.628103	0.437256	0.498938	0.861193	1.00774	0.924499
GCG	0.161628	0.27244	0.175187	0.488678	0.336678	1.00635	1.29778	0.488686	0.931877	0.804867	0.56186	0.504966
GDNF	0.162575	0.0948586	0.108439	0.245771	0.0595431	0.131772	0.69377	0.626591	0.521002	0.529343	0.569104	0.781423
GGT6	0.039269	0.0330958	0.0425633	0.0296822	0.0467423	0.0376156	0.229314	0.152654	0.292139	0.179254	0.297838	0.377496
GINS1	5.67538	4.18028	4.20439	11.8481	11.0888	12.5479	11.7435	11.2887	10.0291	8.07485	6.61152	7.58003
GINS2	5.8047	4.29467	4.89886	13.0623	13.4496	13.922	9.83272	12.096	9.59273	7.90685	6.04938	7.07097
GJA3	0	0.0169326	0	0	0.0358717	0.0673576	0.205314	0.0260337	0.0896792	0.133397	0.063492	0.086911
GLIPR2	1.63109	1.45191	1.31105	2.5212	3.05406	3.07217	3.42468	3.15056	2.97225	3.40716	3.8457	3.80544
GLRX	0.883007	0.717619	1.09381	2.62208	1.61412	2.32603	3.03859	3.16016	2.3461	4.16159	3.34861	3.51663
GMPR	0.483177	0.349046	0.448896	1.35653	1.31459	1.32238	1.61231	1.34164	1.97701	1.74729	1.00342	1.4598
GNAI1	5.11937	4.66607	3.99018	8.47829	8.18193	9.47706	9.90901	10.7952	10.2916	9.89413	9.27077	9.45552
GNG13	3.66644	3.44834	3.45567	5.38204	5.81895	5.24266	7.75742	7.34448	7.19461	9.08488	7.65736	9.04131
GPC5-AS1	7.16619	6.26334	2.8768	14.5783	10.5309	14.6611	14.4658	16.5847	18.2974	17.1821	13.5322	18.2003
GPNMB	2.2495	1.92774	2.17185	3.68642	4.02766	3.45852	6.51286	6.00941	6.75026	8.12689	8.72188	8.34091
GPR158	3.59461	2.67895	2.5861	6.91722	5.79213	6.72113	8.7768	7.81059	8.56558	6.87218	7.29209	7.64289
GPRIN1	1.88868	1.32997	1.69696	3.77562	3.25386	3.85637	3.59171	3.57441	3.61437	3.93944	2.93721	3.0698
GRHL3	0.0763978	0.0386328	0.0993683	0.207888	0.200062	0.160998	0.669196	0.277189	0.409217	0.266309	0.40561	0.293767
GUCY1A2	0.0741472	0.0923781	0.0628963	0.146206	0.176516	0.148227	0.282384	0.32862	0.247027	0.280939	0.334164	0.303707
GUSBP9	0.113039	0.11644	0.0544541	0.322783	0.0897008	0.276714	0.366721	0.24955	0.308346	0.260604	0.333413	0.265625
HELLS	1.21888	0.816545	1.18563	2.33871	2.54827	2.93386	2.73758	2.52436	2.51107	1.78978	1.87658	1.77259
HEPH	0.0766506	0.0184574	0	0.132429	0.104272	0.10489	0.15986	0.170269	0.146632	0.272643	0.207629	0.178949
HERC3	10.5856	9.88719	9.0923	19.0061	17.5926	19.303	26.8562	22.4208	22.1316	21.2442	23.4668	23.0905
HES2	0.736432	0.444809	0.718391	1.5215	1.44636	1.45788	3.1895	2.78857	2.41973	3.24959	3.50646	3.17392
HHAT	0.316729	0.300306	0.314691	0.239406	0.314172	0.27811	0.500923	0.77523	0.755975	0.876239	0.917524	1.04029
HIST1H2AI	2.56416	1.50335	0.966704	7.07854	4.64458	7.04823	4.55719	4.43018	4.81046	5.18158	6.05989	4.60838
HIST1H2BC	17.0708	16.3994	13.9742	42.2288	50.5857	51.343	37.6437	37.9498	39.4312	48.1514	54.3248	55.0833
HIST1H2BD	10.5666	15.2008	14.6126	24.9708	23.1312	27.6894	30.675	30.7943	27.8749	41.7829	40.8393	37.6539
HIST1H2BF	2.06715	2.767	1.31798	7.16908	7.23691	7.33806	6.7457	4.83198	5.06583	5.75246	8.60774	6.31216
HIST1H2BJ	4.67427	2.47362	1.88517	19.5555	18.6324	23.6369	14.6001	13.5224	10.1896	12.3601	12.2297	12.0173
HIST4H4	2.15746	2.56702	2.75112	4.79634	5.28716	5.3489	7.04042	6.24904	6.9866	7.26773	8.18168	9.88191
HLA-DQB1	0.0740904	0.0802842	0.0917782	0.20801	0.214177	0.243329	0.15452	0.384024	0.299218	0.456797	0.615461	0.630838
HLX	1.42308	1.37347	1.34343	2.35951	2.0764	2.17666	3.88702	2.31989	2.71503	2.85749	2.37919	2.60364
HPSE2	0.0118322	0	0	0.286196	0.0985884	0.136009	0.0345476	0.102214	0.114433	0.039281	0.104699	0.0796209
HS3ST3A1	0	0.0209893	0.0269936	0.0376488	0.0444659	0.143135	0.0363577	0.139841	0.129692	0.103348	0.047222	0.0957629
HS3ST3B1	0.203337	0.204014	0.29386	0.819713	0.449493	0.426652	0.735058	0.635705	0.684323	0.594682	0.526313	0.716721
HS3ST4	0	0.0137581	0	0.0493561	0.038862	0.0781848	0.14299	0.112816	0.0971548	0.216775	0.330166	0.156926
HSPA4L	3.86953	3.63857	3.25827	8.33948	8.65995	9.78729	10.3645	10.2078	10.9082	9.64792	11.5414	10.314
HSPB8	0.443992	0.352185	0.113233	0.947577	0.497402	0.92565	1.52513	1.01528	1.06864	1.73409	2.07992	1.35576
ID1	1.18833	0.751144	1.93204	4.23449	2.72794	7.07372	16.481	14.8484	11.3348	35.1533	31.0089	36.9225
ID2	1.41833	1.42152	1.82816	2.49185	2.37269	3.2313	6.37974	4.33803	4.53434	9.89448	9.25526	9.50733
ID3	2.74304	1.56493	1.46371	6.18825	4.92273	8.08477	16.5111	18.7382	16.137	31.137	28.3265	31.1155
ID4	0.0944289	0.113692	0.116972	0.244717	0.0802856	0.374734	0.6302	0.605976	0.632249	1.3883	1.24483	1.3746
IER5	2.99164	2.06976	1.93589	5.50134	4.75683	5.34641	4.82377	6.40305	6.66022	6.31851	5.39034	6.20246
IFI44	0	0	0.0656698	0.457959	0.360588	0.464289	0.176901	0.392542	0.338051	0.754271	0.306351	0.844521
IFIT1	0.0110589	0.0372818	0.0479467	0.351083	0.131636	0.487292	0.452056	0.277049	0.29618	0.559886	0.307549	0.914269
IFIT2	0.104723	0.100869	0.0972928	0.497557	0.534227	0.472907	0.611537	0.41356	0.589875	1.24165	0.869922	1.46692
IFIT3	0.0552518	0.0620882	0.0399247	0.417632	0.350757	0.405762	0.322647	0.28638	0.164417	0.932419	0.465623	1.09769
IGFBP3	2.10657	2.0769	2.97259	2.07298	1.58491	1.96077	9.11005	8.17188	5.64773	26.2749	27.2319	30.4905
IKZF3	0.423183	0.369868	0.385069	0.584456	0.827096	0.825745	0.915264	0.839463	0.843419	0.776162	0.766091	0.92411
IL32	0	0.0594297	0.152861	0.479699	0.293771	0.202637	0.51472	0.335033	0.472131	0.468194	0.802234	1.15237
INPP4B	1.73739	1.60322	1.95187	3.91097	3.57756	3.65647	4.36929	4.36019	4.76441	3.54702	4.37642	3.63292
INPP5D	0.0198168	0.0250524	0	0.0748946	0.0353823	0.0284737	0.347165	0.265345	0.16954	0.172695	0.200402	0.123825
IQGAP2	8.7941	8.5688	8.66532	17.8134	17.098	17.397	17.7607	18.677	17.5259	14.922	18.9047	16.1642
IRF1	0.191257	0.260385	0.159463	0.28913	0.245167	0.394593	0.859122	0.610042	0.481578	0.989041	1.15304	1.27285
IRGM	0	0	0	0	0	0.03019	0.184046	0.0816791	0.140681	0	0	0.0302975
ITGAM	0	0	0	0	0	0	0.0965222	0.142788	0.032791	0.0914557	0.0696471	0.0741506
ITGB8	0	0.0150622	0.012914	0.0180116	0.0425458	0.0399449	0.0695755	0.0771936	0.0930689	0.128551	0.0903659	0.160349
JAK3	0.0288664	0.0324381	0.0625761	0.0872769	0.0801733	0.09217	0.30904	0.0831221	0.114533	0.151733	0.0729795	0.101748
JAKMIP1	1.2634	0.987821	1.12191	2.14005	1.82998	2.28919	2.17777	2.5773	2.41204	3.44892	3.57895	3.73135
KBTBD8	0.290357	0.376481	0.266298	0.827241	1.10331	0.919975	1.20646	1.00332	0.864039	0.889788	0.705843	0.772955
KCNQ2	3.69536	3.15163	3.06082	6.0867	6.49948	6.92105	8.21304	7.92832	7.64837	9.31085	9.30073	8.79082
KCNT1	0.0648181	0.0910477	0.210768	0.212308	0.167167	0.155223	0.410053	0.289303	0.361658	0.25105	0.27312	0.249241
KIAA0101	7.90029	5.51474	6.53668	19.1455	17.1566	19.1213	14.1749	16.0721	13.6391	9.1096	7.85213	8.08739
KIF21B	0.0631227	0.0531997	0.0342091	0.174946	0.156533	0.191472	0.184305	0.127235	0.164359	0.178996	0.0930917	0.0809071
KIF7	0.458856	0.580085	0.621688	1.21392	1.70682	1.50541	1.23928	1.36754	1.45079	0.98064	1.23258	1.06967
KIRREL	0.0468039	0.0169055	0.0724719	0.0303237	0.06367	0.0896666	0.136657	0.109744	0.119381	0.0832399	0.169041	0.109269
KITLG	0.35543	0.412901	0.478957	0.943936	0.960489	0.929378	1.48655	1.68459	1.34354	1.0524	1.19003	1.14508
KLHL1	0.340178	0.180516	0.191186	0.438074	0.584882	0.699986	0.846101	0.740111	0.890444	0.721519	0.82818	0.78726
KSR1	0.0232851	0.0294369	0	0	0.0692913	0.0892187	0.101981	0.160921	0.216535	0.231908	0.0883034	0.134305
LAMA1	0.0541438	0.0365058	0.058686	0.147332	0.14823	0.248948	0.205515	0.140319	0.185288	0.134811	0.164263	0.182171
LIF	0.922163	0.843814	0.828178	2.42966	2.24237	2.10739	4.11571	4.43833	4.44945	5.37936	5.36221	5.17959
LINC00161	6.00996	5.26779	4.69018	13.8099	14.5221	13.8166	8.77391	12.3564	12.6084	15.3631	15.4222	14.6746
LINC00836	0.0181488	0	0	0.0274362	0.0216027	0.0347693	0.105981	0.250849	0.0405051	0.105439	0.0917669	0.0697862
LINC00844	0.158685	0	0.343994	0.95956	0.377769	1.36803	2.31663	1.91915	1.65274	3.35839	2.00592	1.83054
LINC00883	0.521043	0.658701	0.677705	1.41782	1.50399	1.69696	2.8525	2.92571	3.08163	4.73526	4.65992	4.59559
LINC01021	5.95671	6.33514	3.68939	8.00443	9.45379	7.29088	11.7329	12.1702	13.1889	12.0456	15.2389	14.5428
LINC01164	0.0154511	0.0260444	0	0	0.055175	0.0592023	0.0451141	0.306997	0.137937	0.37189	0.312507	0.163386
LINC01356	0	0.0483192	0	0.0866708	0.272971	0.137295	0.0836984	0.321925	0.191933	0.570996	0.289891	0.661362
LIPE	0.0822764	0.161799	0.0594525	0.186571	0.0652897	0.0788122	0.360345	0.296148	0.285642	0.409716	0.364017	0.197732
LOC100128361	0.673309	0.833462	1.23153	1.97212	1.85335	1.63255	1.53587	1.69041	2.05058	1.34466	1.32988	1.53723
LOC100506688	0.0074334	0.0187946	0	0.0786617	0.0796328	0.0925657	0.10852	0.0963219	0.0718906	0.117219	0.140948	0.0857496
LOC100507053	0.0433464	0.0913308	0	0.0982927	0.0773937	0.124564	0.284766	0.20595	0.169298	0.224848	0.287668	0.385441
LOC101448202	0.483576	0.407557	0.262072	1.09656	0.719508	1.10014	1.05895	1.56654	1.66386	1.80606	1.4518	1.33649
LOC101927482	0.695764	0.381153	0.377066	1.52513	1.78058	1.73282	1.52361	1.44251	1.3199	1.47251	0.96746	1.23736
LOC101927501	0.0938719	0.0988938	0	0.248342	0.19554	0.224799	2.5353	1.92595	2.12998	2.72684	3.0259	3.27119
LOC101927620	0	0	0	0	0.0578415	0.0465476	0.709414	0.0839564	0.0723018	0.0403306	0.122853	0.0467133
LOC101929181	0	0	0	0.307803	0.290829	0.195036	0.237797	0.140712	0.242357	0.101392	0.102952	0.0391461
LOC283352	0.575633	0.485142	0	0.290069	0.685183	0.0918994	2.24097	1.4918	2.28394	2.07025	1.94041	4.05797
LOC642423	2.70546	2.54418	2.46941	2.84144	2.27119	2.31876	7.40047	5.95359	6.16526	6.40536	6.62391	6.48827
LOC728485	0.0554765	0.0467555	0	0.167732	0.165086	0.292274	0.24297	0.311507	0.206357	0.322302	0.245446	0.026665
LPL	6.43292	3.91629	3.96273	9.2397	7.87311	8.78195	14.9529	12.139	12.9142	8.17651	7.05579	9.04127
LRRC9	0	0.0179317	0	0.0321643	0.0633138	0.0611416	0.124245	0.110279	0.0633137	0.105951	0.121029	0.0409062
LYPLA2	13.5546	12.8077	12.214	21.9512	21.0779	24.8575	32.8081	29.8991	27.4013	31.8253	32.2743	31.5076
MAD2L1	12.2706	8.34697	8.76143	31.1001	27.6948	31.0068	17.2228	24.0626	20.2347	16.1676	15.0969	15.5411
MAF	1.72566	1.59533	1.49964	4.52795	4.26197	5.06823	8.67874	10.9277	8.41535	10.4735	12.3292	10.5745
MAML2	0.0367646	0.0247881	0.0318791	0.0444628	0.0875227	0.0915634	0.193221	0.127038	0.229747	0.164771	0.297433	0.204984
MAMLD1	0.204413	0.145077	0.139933	0.227698	0.166479	0.298862	0.251302	0.399639	0.36017	0.303591	0.421594	0.49643
MAP2	2.11994	2.05579	2.30346	4.4155	4.34896	4.59787	7.39717	6.90483	6.87701	5.76061	7.52991	6.73267
MAP3K14	2.91388	2.59334	2.62773	5.37413	5.10552	4.95716	5.71732	5.72913	5.78359	5.99762	6.74801	6.94681
MAPK4	0.088322	0.0651329	0	0.28373	0.170838	0.25381	0.193411	0.20982	0.312107	0.329866	0.30703	0.254714
MAPRE2	0.707155	0.64114	0.41808	1.63595	1.2626	1.32397	1.65805	1.51796	1.7855	1.60955	1.57111	1.52439
MARS2	6.02982	4.95344	5.87476	11.4456	10.3628	11.4221	12.6603	11.4128	10.824	10.754	10.1701	10.2253
MBNL1-AS1	0.117833	0.0794479	0.102175	0.190009	0.187011	0.173071	0.229366	0.162867	0.292205	0.182554	0.109232	0.143481
MCM10	1.98804	1.53024	1.64414	5.95868	5.75867	6.4065	4.16057	4.85438	4.01807	2.57513	2.48401	2.45242
MDGA1	0.164368	0.336428	0.292687	0.47034	0.482136	0.466719	0.61704	0.760669	0.646341	1.22777	1.17987	1.28664
MDM2	13.8026	12.5998	13.2449	21.9421	21.5301	22.2056	34.9729	33.0241	33.5302	35.0493	37.3767	35.7658
MEIS1	0.23012	0.138532	0.106897	0.248487	0.508699	0.456608	0.575917	0.454383	0.317937	0.422907	0.290893	0.347626
MGC12916	0.234586	0.131806	0.113007	0.275826	0.434359	0.424451	0.913256	0.360267	0.601121	0.454292	0.26359	0.476075
MICAL1	40.2113	38.7665	37.8873	73.5993	73.9788	78.2668	128.658	118.303	118.291	156.495	143.973	158.517
MIR3125	2.01102	1.12993	2.90631	3.04014	2.39375	2.56847	15.658	7.52809	6.48306	13.9089	4.23687	8.37726
MIR4674	1.80299	1.51955	2.60566	10.9026	7.15373	5.18123	7.01912	7.78768	8.04793	7.48202	8.35686	5.77742
MMP24-AS1	29.656	28.8993	26.0521	37.2396	37.6841	37.8001	55.6022	57.074	61.539	71.9292	63.412	69.0872
MOGAT2	0.260132	0.131544	0.225564	1.10111	0.866989	1.44524	0.759532	1.30337	1.00633	1.46811	1.51262	0.950256
MTFR2	1.02065	0.860205	0.948238	2.60099	2.67277	2.76544	1.70291	2.36801	2.29962	1.40377	1.84314	1.68199
MUC2	0.0394821	0.0395146	0.0320957	0.063417	0.0440588	0.0496384	0.10087	0.0937947	0.139519	0.0942094	0.0779828	0.0925139
MYB	0.241673	0.263588	0.123269	0.795165	0.727626	0.87152	0.913173	0.749125	0.909532	0.778716	0.43129	0.519308
MYL9	1.48517	0.883551	1.60976	1.98105	1.24787	3.34738	5.48424	4.49044	4.61451	8.41087	5.96347	7.05453
MYO1B	1.30332	1.28871	1.26805	4.5456	4.33646	5.15106	5.93285	5.88654	4.83271	4.76118	5.88954	4.88331
NCAPH	1.95029	1.25823	1.42174	5.59659	5.35166	5.19947	3.55271	3.39938	3.61442	2.24893	2.43261	2.2979
NDRG4	0.315345	0.347548	0.210338	0.403378	0.505291	0.441484	0.424957	0.859155	0.685751	0.614043	0.643933	0.781178
NEFL	0.0816979	0.0918064	0.147586	0.514608	0.388984	0.573893	0.795135	0.905723	0.91168	1.29961	1.13601	1.50529
NES	0.404521	0.182358	0.203933	1.16617	0.772649	0.621784	0.796566	0.674521	0.699862	0.749548	0.558919	0.415999
NFASC	0.16078	0.119563	0.0922597	0.40033	0.354613	0.3352	0.372794	0.33089	0.291993	0.404247	0.370616	0.359123
NLRP12	0.135247	0.0797904	0.117275	0.388472	0.386368	0.557078	0.592341	0.443974	0.412528	0.561248	0.39322	0.390043
NPBWR1	0.0529753	0	0	0.240255	0.252229	0.0507449	1.39209	0.13729	0.354696	0.351738	0.267863	0.407405
NPPC	1.56636	1.32013	0.970152	5.41241	5.06067	6.71613	5.44458	8.82752	8.43445	11.7001	10.0887	10.2535
NPR3	0.502425	0.452446	0.402836	2.55953	2.02351	2.31406	2.75309	2.27121	2.42699	2.7133	3.10596	3.38751
NPTX1	0.230804	0.162101	0.14593	0.959516	0.744056	0.884344	1.01085	0.672917	0.722592	0.654487	0.619984	0.66562
NRXN3	0.30543	0.28806	0.331053	0.698091	0.675176	0.67918	0.976722	0.810395	0.719538	0.58545	0.565348	0.548774
NUDT10	0.0251984	0.0212372	0	0.152373	0.0299939	0.1931	0.220722	0.195912	0.131223	0.104568	0.382237	0.121117
NUDT8	51.1333	41.8529	45.0051	96.9642	89.0087	94.6462	86.9971	101.685	93.8613	104.394	91.1238	98.3712
NWD1	0.192894	0.162571	0.161865	0.310418	0.229604	0.292059	0.563209	0.655785	0.509201	0.609389	0.644984	0.795555
OAS1	0.0788637	0.132932	0.170959	1.07299	0.37549	0.528803	0.230265	0.454183	0.664929	1.39634	0.99691	1.23827
OASL	0.20062	0.0845412	0.108725	1.13732	0.895502	0.72065	1.0251	0.844879	0.485063	1.76913	1.14121	2.16965
ODAM	0.527738	0.0684272	0.176003	1.28876	1.30467	1.43878	1.30382	1.22741	1.32883	1.01077	0.821057	0.936588
OSBPL10	0.347502	0.334713	0.161423	1.0319	1.10795	1.03428	1.01463	0.514619	0.443181	0.597425	0.502028	0.393709
OSBPL3	0.764105	0.551989	0.61524	1.19913	1.50721	1.42204	1.69983	1.56534	1.73242	1.60658	1.37066	1.51105
OSR2	2.77911	2.11423	2.87897	5.61411	5.82561	5.77181	4.88301	5.69387	6.07444	5.06215	3.91721	4.9176
PARM1	0.0206912	0.0174385	0	0.0625593	0.11083	0.05946	0.241656	0.214492	0.20011	0.0944505	0.183089	0.119344
PART1	0.132106	0.143813	0.0954594	0.216353	0.301392	0.258361	0.208933	0.332856	0.290745	0.287812	0.299199	0.275156
PAX1	0.273547	0.222312	0.169426	0.339687	0.511668	0.42112	0.713126	0.548571	0.792212	0.96489	0.95092	0.807673
PCDH20	0.065673	0.0276745	0.0237275	0.115827	0.0521142	0.0733926	0.287627	0.217475	0.276857	0.118096	0.0691806	0.126264
PCDH7	0.0578741	0.0354736	0	0.0397684	0.0375754	0.0503976	0.245789	0.0818106	0.105681	0.0261999	0.0864597	0.0758657
PCDHB2	0.678313	0.603441	0.612682	0.626653	0.605553	0.631705	1.43038	1.49748	1.24755	2.59592	2.52471	2.42714
PCNA	21.6108	17.5107	17.6858	44.9486	41.2614	45.813	35.3609	42.7253	38.6286	36.0828	30.8474	31.4409
PDE10A	0.395778	0.349445	0.272368	0.332396	0.254244	0.318937	0.770392	0.678369	0.705713	0.886372	1.08001	1.081
PDE4A	0.605809	0.450507	0.598693	1.3872	1.36797	1.37395	1.0665	1.28525	1.19963	1.02777	0.991033	0.770782
PDE4D	0.135506	0.0866377	0.0911631	0.218977	0.289218	0.223794	0.327434	0.395578	0.403236	0.294734	0.372117	0.300952
PEG10	0.6311	0.551836	0.444629	0.942133	0.854497	1.02014	2.14211	1.56741	1.52589	1.08031	0.907462	1.18303
PGC	5.79681	2.79521	3.75111	11.7715	10.1269	12.1553	12.3783	9.21807	11.1782	14.6248	9.04114	11.3391
PGF	0.109443	0.0691791	0.23725	0.16545	0.032568	0.0524178	0.159776	0.354541	0.875264	0.386043	0.41504	0.578649
PGLYRP2	0.444756	0.37484	0.361551	1.5128	1.19115	1.54436	2.02905	1.4648	1.69573	1.59187	1.30012	1.01542
PHLDA3	14.9972	12.4836	12.4424	22.1121	24.0222	23.9075	29.3547	30.3096	28.9947	34.0374	30.0752	29.6882
PLA2G4E	0.0328227	0.0461049	0.0948701	0.330796	0.494878	0.38777	0.351397	0.434767	0.349996	0.36322	0.42874	0.494327
PLA2G7	1.10743	1.35557	1.42897	2.35178	2.51084	2.2479	3.23347	3.71279	3.19739	3.72026	2.99978	3.70069
PLCG2	0.126108	0.0809778	0.0520713	0.226955	0.185847	0.195578	0.263006	0.21788	0.227842	0.179424	0.227731	0.230911
PLCL2	0.0719376	0.0101048	0	0.0543754	0.156985	0.114848	0.455092	0.258935	0.187311	0.149263	0.303119	0.276617
PLEKHG1	0.101149	0.0548022	0.0469861	0.0982995	0.0859989	0.124573	0.358618	0.405687	0.354745	0.419746	0.593642	0.513956
PLK2	5.49028	5.27936	6.3902	9.80387	10.4168	10.6594	13.0718	13.2895	14.6931	14.4347	15.697	15.2137
PLOD2	0.772899	0.521119	1.03321	1.48	0.935325	1.22159	1.54208	1.72484	1.53332	1.44332	1.31897	1.7708
PNP	10.453	8.64596	8.98903	22.7565	21.1314	24.3909	20.8725	23.0973	21.5781	20.3266	20.0115	21.4051
PNPLA3	0.950666	0.80122	0.84858	1.43716	1.70848	1.46417	3.1023	2.01286	2.53775	2.53722	2.45059	2.40118
POLQ	1.63172	1.27985	1.52333	3.89817	3.81364	3.85051	4.034	3.82235	3.55756	2.65416	3.21442	2.98833
POU5F1	0.0698804	0.0588951	0.0349582	0.105641	0.0895779	0.115854	0.149103	0.1277	0.131967	0.118226	0.118913	0.13952
PPM1D	2.48463	2.35234	2.8473	4.02086	3.96068	4.71809	7.12675	5.73944	6.33513	6.24092	6.25392	6.28163
PRAMEF1	0.0214377	0.0361354	0	0.0324083	0.0255176	0.0821405	0.312968	0.166674	0.143536	0.409226	0.487787	0.267907
PRAMEF12	0.0882227	0.0991386	0.127498	0.0889131	0.210025	0.112678	0.772775	0.635103	0.656328	1.31798	1.74717	1.30041
PRAMEF14	0	0	0	0.0730534	0.0575207	0.0694342	0.141096	0.0834908	0.125827	0.360963	0.0916291	0.16259
PRICKLE2	0	0.0105905	0.0136201	0.0284945	0.0747866	0.0421288	0.110069	0.0759865	0.0420674	0.0938624	0.0317689	0.138916
PRODH	0.0434274	0.100652	0.0235353	0.0656509	0.0904614	0.103998	0.126799	0.271987	0.242307	0.216258	0.178413	0.187862
PSTPIP2	1.0893	1.18037	0.637197	1.38536	1.33778	1.68938	3.07957	1.95671	2.39256	1.7938	2.42611	1.64553
PTCHD4	0.0403992	0.0340484	0	0.213755	0.108197	0.145118	0.235914	0.148322	0.247952	0.326914	0.43408	0.223307
PTGES	0.117038	0.0493196	0.126856	0.309628	0.348279	0.476468	0.427157	0.707733	0.631255	0.485682	0.44384	0.787565
PTGS1	0.22027	0.162438	0.0596873	0.457863	0.294964	0.342869	0.66994	0.428138	0.600852	0.426568	0.475672	0.432318
PTPRQ	0.0129647	0.0109266	0.0281047	0.166594	0.169752	0.235958	0.283906	0.151196	0.13503	0.231343	0.163886	0.155788
PVRL3	0.519733	0.444472	0.480491	0.970571	0.682328	0.732132	1.07118	0.871546	1.12015	1.00227	0.879207	1.08007
PYGL	7.34879	5.24903	6.73067	13.7757	13.121	13.938	15.2344	14.141	14.1598	15.1412	15.4206	14.5174
RAB39A	0.337696	0.166022	0.793057	0.510509	0.569449	0.458261	0.903835	1.14258	0.85836	0.794109	0.747039	1.00094
RAI2	0.247894	0.224996	0.496044	0.432406	0.249676	0.694105	0.501092	0.906006	0.624189	0.997057	1.20524	1.15485
RASGRP1	0.363968	0.271695	0.180344	0.503063	0.47037	0.468179	0.667989	0.494087	0.742689	0.578264	0.709852	0.459849
RASL11A	0.474409	1.08526	1.02842	2.35646	1.53274	1.8502	1.38517	2.45895	2.34449	1.91245	1.75625	2.14996
RCAN2	0.0916391	0.0661999	0.113516	0.277069	0.17141	0.188102	0.458686	0.192255	0.282437	0.45634	0.579201	0.541145
RCSD1	0	0	0	0.0528544	0.104041	0	0.153125	0.0604059	0.0650257	0.0870526	0.044196	0.10083
REEP1	0.227159	0.112617	0.173799	0.323205	0.508969	0.486388	0.351136	0.346296	0.49704	0.377065	0.506735	0.48812
RELB	0.298781	0.135591	0.0996449	0.521168	0.465071	0.48434	0.536847	0.893443	0.701025	1.25895	0.72632	1.21516
RFX6	0.0149092	0	0	0.0676165	0.0177466	0.0999704	0.130595	0.0901567	0.0665498	0.0247481	0.0753865	0.0286647
RGS4	0.0525758	0.0443108	0	0.0794809	0.0625816	0.113315	0.30702	0.261155	0.264016	0.719989	0.51507	0.84657
RHOU	7.82431	7.59458	7.78986	16.2473	15.3435	17.8109	25.701	24.5968	23.6595	26.1487	26.1297	24.8888
RIT2	0.0448427	0.0377934	0	0.271162	0.373638	0.257728	0.392794	0.426118	0.233524	0.334958	0.623539	0.646615
RND3	3.07349	2.92001	2.86697	3.57626	4.14621	4.19309	9.40905	9.62265	7.58012	10.4663	11.6555	10.6544
RPLP0P2	0.43016	0.375039	0.418014	0.560594	0.512024	0.582551	0.779571	0.896964	0.849695	1.18184	0.97502	0.67018
RPS27L	50.309	47.9697	49.1445	91.0024	93.2987	105.068	117.598	124.797	124.805	141.877	125.361	131.919
RRM2	12.1353	11.1002	11.1234	31.7648	29.705	30.7016	22.273	25.5701	22.6548	13.4585	12.4145	11.9731
RUNX1	0.111374	0.0938655	0.14202	0.336736	0.272937	0.238471	0.325188	0.249018	0.292432	0.141372	0.173913	0.201533
S100A10	0.495608	0.543007	1.07437	1.49846	1.23885	1.80402	1.01295	1.92662	1.76978	2.75594	3.25777	3.14445
S100A2	0.326112	0.0458078	0.117823	0.246498	0.323479	0.5727	0.952179	0.704291	0.727828	0.586429	0.618354	0.574739
SACS	3.74842	3.67318	3.55904	8.55227	8.04456	7.24435	8.18197	7.49296	9.00352	5.50792	6.97624	6.56975
SAMD5	0.0744117	0.11846	0.107539	0.224982	0.226354	0.245516	0.579377	0.35712	0.498224	0.610724	0.512122	0.588156
SCIN	0	0.0133658	0	0.0719233	0.037754	0.0455734	0.138913	0.109599	0.0707886	0.11846	0.0801882	0
SEMA3D	0	0	0.0181122	0	0.0298358	0	0.0487907	0.101048	0.055942	0.0346722	0.0316851	0.0080319
SEMA6D	0.0450812	0.0443267	0.0488631	0.124943	0.160982	0.158338	0.329069	0.434874	0.458351	0.611119	0.493885	0.585048
SERPINB5	0.178724	0.0836823	0.0430483	0.660449	0.330924	0.627729	2.14532	2.31589	2.52625	2.35685	2.76129	3.05437
SERPIND1	0.188335	0.0396822	0.102068	0.320303	0.532423	0.383362	1.16854	0.976177	1.1384	1.28956	1.36892	1.49365
SERPINE2	0.463017	0.462495	0.408923	0.829583	0.694022	0.936325	4.05574	1.8814	2.81946	4.63988	2.27615	4.08834
SESN1	6.40803	6.03177	6.99243	9.83965	9.27305	9.97289	14.2954	14.3305	16.3478	16.7559	15.3997	15.684
SGK223	1.62635	1.53853	1.87071	3.67956	3.56884	4.05896	4.10253	4.84563	4.14828	4.36161	5.21656	4.3393
SH2D3A	0.199737	0.22445	0.192438	0.2684	0.316999	0.170069	0.647988	0.594323	0.363227	0.313127	0.364702	0.320014
SIX2	0.0728226	0	0	0.0366963	0.433408	0.302278	0.141751	0.167757	0.288938	0.342492	0.184109	0.210015
SLC15A2	0.501755	0.582455	0.430974	2.0752	1.55509	1.65046	3.8975	3.67204	3.1623	4.41579	4.54756	4.68689
SLC26A3	0.072269	0.0456812	0.0391659	0.355069	0.279574	0.311518	0.263763	0.343368	0.25538	0.164946	0.319742	0.312627
SLC6A6	4.96416	3.88996	4.58379	11.1594	8.67842	10.4323	14.4943	9.48677	12.6297	11.3223	10.1361	12.2034
SMS	108.213	115.523	99.4783	203.047	224.109	218.18	227.297	265.239	225.225	218.04	222.617	201.136
SNAI2	0.248039	0.480808	0.268848	0.787438	0.531439	1.25926	2.17267	2.09987	1.90063	2.75855	2.53971	2.52748
SOX8	6.27645	4.6394	5.13013	16.0732	12.1046	17.4124	20.479	16.6808	20.6803	23.9965	18.1225	21.2825
SP8	0.252322	0.248099	0.121551	0.360253	0.26697	0.550534	0.573009	0.871886	0.834281	0.663152	0.549316	0.579446
SPATA18	1.62956	1.5216	1.49942	4.20031	3.44678	3.67216	6.6064	6.46133	6.15745	7.22938	7.57278	7.03239
SPOCK1	1.05072	0.757731	1.1506	3.11131	2.66898	2.79116	2.59346	2.82596	2.94135	2.6611	3.6149	3.01977
SPRY1	3.52475	2.59389	2.42272	3.27508	3.88856	3.88691	7.73119	6.25319	6.15262	7.99132	8.23744	7.85109
SPRY4	0	0.0079673	0	0.014291	0.0225049	0.0905536	0.110408	0.0326657	0.0421967	0.219685	0.215099	0.272628
SSTR5	0.365506	0.21077	0.125106	0.697958	0.732744	0.79237	2.97693	2.27671	2.93383	3.04951	2.74788	3.66158
SSTR5-AS1	0.142568	0.120156	0.0772639	0.242465	0.212125	0.187777	0.624401	0.523425	0.609858	0.990972	1.01373	1.07928
STEAP4	0.217289	0.221685	0.17354	0.276618	0.571735	0.295779	0.467481	0.464331	0.484953	0.493565	0.650543	0.40677
STON2	0.444873	0.523563	0.330151	0.733121	0.763298	0.763985	1.29894	1.14601	1.1688	0.898118	1.04873	1.11731
SULF2	0.105724	0.19801	0.178257	0.26638	0.405501	0.225051	2.22945	2.51669	2.2722	3.11989	3.90542	3.47813
SYT4	31.0835	29.6936	31.7126	52.8759	51.3428	46.8326	77.3393	79.5301	85.2136	104.887	110.116	105.669
TARP	0.76368	0.858171	0.551831	3.38649	2.18164	3.46256	2.97305	4.96986	4.65871	5.19734	6.88625	4.60056
TAS1R1	0.374144	0.409926	0.486638	0.622169	0.868429	0.627185	1.0378	0.808024	0.82111	0.512365	0.685781	0.539501
TBX10	0.472877	0.341605	0.219663	0.919113	1.40718	0.970643	1.18346	1.3714	1.35692	1.0933	1.15282	1.26633
TBX15	0.329129	0.403475	0.35674	0.588022	0.516419	0.730857	1.04835	0.762502	0.734561	0.732574	0.98339	0.906038
TCAF2	0.199369	0.168028	0.150326	0.209665	0.226993	0.298917	0.607424	0.359431	0.406266	0.410072	0.536913	0.616628
TERT	0.846905	0.889468	0.734363	2.26515	2.40389	2.15917	2.20649	2.45371	1.92892	1.55718	1.81173	1.41535
TGFB2	0.0965994	0.0814138	0	0.238963	0.198608	0.260773	0.589741	0.622073	0.555317	0.991236	1.1767	1.19876
TGFBI	0.0745621	0.109971	0.0808172	0.169077	0.0665641	0.0892784	0.59869	0.209337	0.22188	0.309417	0.377013	0.143354
THBS1	10.3938	7.81698	8.69967	24.8567	21.5906	23.4454	53.1928	51.4225	51.92	52.124	60.6207	57.2577
TICRR	1.10548	0.977947	1.10474	3.1883	3.70494	3.5523	2.93016	2.83785	2.54306	1.22333	2.22002	1.51492
TIGAR	1.61469	1.23227	1.66746	2.53709	2.23979	2.53927	4.13915	3.0149	3.37198	4.0362	3.43132	3.8072
TINAGL1	0.0916907	0.0772768	0.0993828	0.242572	0.190996	0.219576	0.334647	0.356437	0.37517	0.380497	0.173858	0.396643
TM4SF18	0.119893	0.101046	0	0.221524	0.158567	0.255211	0.272271	0.287698	0.386506	0.320631	0.33679	0.332956
TMCC3	0.308274	0.245378	0.259883	0.893223	0.927547	0.672615	0.725076	0.791522	1.08299	0.909704	1.07164	0.954892
TMEM144	2.67894	2.81562	2.86952	4.43102	4.61435	5.07192	6.8557	6.03064	5.70931	6.76178	6.57366	6.6503
TMEM158	0.984418	0.568913	0.914573	2.59369	2.31005	3.12527	2.79217	3.08575	2.76201	3.50154	3.55541	3.62308
TMSB15A	2.51227	1.72034	0.510568	6.17158	6.07422	6.24185	5.7307	5.42565	4.9061	2.73667	2.28256	3.99995
TNS4	0.0898837	0.0973978	0.139177	0.174704	0.137558	0.221398	0.412408	0.510254	0.410764	0.383656	0.340864	0.432029
TP53I3	2.4421	1.86321	1.89467	2.37053	1.92771	1.87142	6.9803	6.35113	6.10058	5.90984	5.91412	5.53541
TP53INP1	31.2129	29.152	33.5907	44.2908	40.908	43.1023	73.7399	64.2685	72.7796	73.6545	73.9185	75.7866
TRDN	0	0.0120249	0	0.0575177	0.0509493	0.0410011	0.0555452	0.0534101	0.0566103	0.0749971	0.0480954	0.109726
TREH	0	0.0237687	0	0.0426342	0.100708	0	0.164688	0.146176	0.188827	0.234065	0.4278	0.271109
TRIB2	18.4059	12.0919	16.1556	34.8575	27.2059	35.819	56.8946	43.3437	51.1611	55.4118	44.1934	54.0738
TRIM22	0.152242	0.142566	0.146679	0.204578	0.322161	0.469903	0.98781	0.847549	0.943829	1.65665	1.6465	1.93509
TRIM43B	0.0313469	0.0528382	0	0.0473883	0.0373126	0.0300271	0.640684	0.216636	0.279844	0.338216	0.475504	0.482144
TRIM49B	0.0384743	0	0	0.174489	0.0457965	0	0.561685	0.531786	0.31485	0.638642	0.826797	0.739714
TRIM49C	0	0.0407463	0.0524023	0.109631	0	0.0231554	0.282323	0.271471	0.233786	0.22069	0.4278	0.395044
TRIM53AP	0	0	0	0.0228582	0	0	0.0882973	0.0914343	0.123737	0.0878456	0.0191137	0.0581417
TRIP13	6.15889	5.52957	4.47679	14.6152	15.7932	16.5083	12.0596	11.8565	11.5295	9.85922	9.61048	10.3654
TRPM5	0.239603	0.280468	0.288559	0.402463	0.364425	0.357023	1.08825	0.505961	0.376308	0.894871	0.639413	0.511849
TTR	0.901494	0.284917	0	2.04423	1.47546	2.91444	4.44179	3.50445	2.97606	5.28418	3.20504	5.74131
TUBA3C	0.168558	0.0852362	0	0.407705	0.481527	0.710428	0.590584	0.407711	0.802545	0.391709	0.639218	0.583329
TUBA3D	4.16499	3.88827	2.36138	10.7038	11.5932	12.0303	10.5706	12.6206	9.8676	9.91826	10.6514	9.27042
TUBA4A	16.0897	13.9688	13.5665	42.6348	38.0633	42.292	29.8848	31.1471	30.1725	26.2217	25.2131	26.1797
TUBB3	6.85513	7.84245	6.89343	11.7423	13.4651	12.5587	17.6563	20.22	16.715	25.6783	26.5567	27.7627
TYMSOS	3.46926	1.61858	1.61156	6.93037	6.56295	8.12994	6.33093	6.42207	7.00539	6.32426	5.3252	7.08692
UGT2B11	0.183677	0.0774012	0.199086	0.509064	0.437265	0.38121	1.69827	1.63961	2.09523	4.8528	5.34024	3.91396
UGT2B28	0.0570503	0	0.0618364	0.0431226	0.203723	0.163945	0.249862	0.813181	0.572971	1.39681	2.12745	1.42592
VASH2	1.24492	1.07863	1.56374	2.8142	3.17142	2.60791	3.49902	3.36704	3.01216	2.53962	2.66204	2.43824
VCX3A	0.89334	0.930059	0.227831	0.476646	0.562952	0.503369	1.8412	1.72503	1.68103	2.39876	1.72711	2.37426
VSTM2A	0.504049	0.38233	0.47349	0.533393	0.699971	0.579391	0.883029	1.55303	1.21245	1.32474	1.86901	1.48594
VWA2	0.562414	0.474002	0.522511	0.998675	0.860719	1.09457	1.45967	1.13365	1.36812	1.30402	1.1172	1.33018
VWCE	0.177443	0.299098	0.160274	0.67062	0.404825	0.623232	1.42477	1.13688	1.07807	1.42362	1.34583	1.67735
VWDE	0.14048	0.173648	0.182718	0.368106	0.289839	0.251188	0.546896	0.493513	0.431972	0.489688	0.603771	0.630207
WDR63	0	0.0291932	0	0.0523642	0.123691	0.06636	0.404547	0.20946	0.386535	0.27311	0.197038	0.399578
XG	1.05108	1.051	0.733757	1.31964	1.59039	2.09897	3.79714	2.84708	3.06151	3.0754	2.90503	3.09973
XKR5	0.135188	0.052586	0.180344	0.597387	0.297076	0.418373	0.212542	0.332386	0.332663	0.189878	0.210327	0.219928
XRCC2	2.58963	1.73741	1.84663	4.76477	5.25236	4.37368	4.32777	4.54776	4.0432	2.81386	3.10124	3.37383
ZBTB24	4.55898	4.6739	4.89193	8.46651	7.80822	8.06894	9.92342	10.5601	10.0389	10.7522	10.6944	10.6447
ZBTB7C	0.0877503	0.0633907	0.135874	0.322163	0.343194	0.372247	0.475823	0.422338	0.456969	0.468187	0.380312	0.361521
ZMAT3	3.5397	3.06062	3.38272	6.95557	5.70885	5.8691	13.8026	12.0975	14.0929	15.8032	16.9118	17.1792
ZNF208	0.0805472	0.121223	0.137193	0.191347	0.205449	0.209423	0.503959	0.40258	0.316734	0.391555	0.57455	0.536484
ZNF257	0.341646	0.300457	0.225404	0.763491	0.848692	0.512235	0.86742	0.65443	0.552533	0.431491	0.619642	0.456941
ZNF385B	2.09919	1.8912	1.75224	6.31037	5.72975	6.54089	6.76324	7.4725	7.34168	7.76998	8.41821	8.04866
ZNF506	0.707852	1.02081	1.05708	1.09387	1.06725	0.873929	2.06678	1.9024	1.72023	1.78857	1.96854	2.28333
ZNF552	2.13415	2.19211	1.73489	3.52874	3.75753	3.89693	4.3489	4.85869	4.28345	5.66432	5.36742	5.32127
ZNF556	0.0639983	0.188782	0.138735	0.386995	0.418979	0.64369	1.2146	0.635787	0.642751	1.48725	1.6989	1.56881
ZNF676	0.0891047	0.0750973	0.0579479	0.0673515	0.0954562	0.162171	0.338217	0.184738	0.198867	0.170092	0.214009	0.197011
ZNF681	0.0080478	0.0339134	0	0.0729971	0.0670559	0.131052	0.11749	0.159901	0.137704	0.0868315	0.132251	0.0851006
ZNF695	0.306258	0.175987	0.181064	0.58925	0.546814	0.506719	0.528397	0.613311	0.528173	0.589239	0.615902	0.695874
ZNF737	1.22133	1.73832	1.48589	2.33618	2.22515	2.27416	3.29312	3.40742	3.19401	3.74948	4.34805	3.56415
ZNF812	0.312004	0.306782	0.281815	2.31904	2.44493	2.36603	4.63084	6.19916	6.90538	9.55957	11.1418	10.8475
ZNF850	0.988712	1.04446	0.807413	1.36159	1.56379	1.47901	2.19478	2.33419	2.32252	1.9222	2.12299	1.92044
ZWINT	13.5307	10.8085	12.247	32.9242	33.9935	33.4984	24.3309	27.7941	24.146	17.0676	16.1399	16.5916

## Sheet: C4-2B OLA rep
Supplementary Table S4. C42B_gene_list_7days_2fold_adjP0.05
GENE_NAME	DMSO1	DMSO2	DMSO3	VIC1	VIC2	VIC3	OLA1	OLA2	OLA3	COMBO1	COMBO2	COMBO3
AARS	157.954	158.267	157.139	69.376	75.5634	70.949	72.1785	75.5465	71.492	74.4112	72.2421	70.1194
ABHD2	356.497	364.498	367.664	253.342	255.498	218.646	170.702	180.753	183.026	136.473	173.846	145.683
ACAD11	0.705781	1.14009	1.24311	0.422337	0.472556	0.45071	0.515183	0.508082	0.426613	0.390513	0.557608	0.565394
ACKR3	10.7561	9.9046	9.49948	5.11902	4.80117	3.12436	3.12602	2.17239	3.61199	2.37643	2.07728	2.34563
ACP2	25.0145	24.6593	26.6726	18.8394	16.1237	14.7487	12.3926	12.2673	11.74	10.2868	9.53185	12.0667
ADGRG6	10.0352	11.2937	11.219	4.31499	4.45256	4.28829	3.35554	2.97187	2.50344	1.61464	2.12689	1.73298
ADIRF	0.466845	0.32788	0.33734	0.235249	0.370461	0.223595	0	0	0	0	0	0
ADM2	60.6687	62.8675	61.7793	11.4505	13.5166	11.8268	10.1825	11.0675	10.5507	11.3339	11.8486	11.5513
ADM5	1.70823	1.56488	1.34169	1.30991	1.17874	1.3043	0.505995	0.876851	0.736711	0.801341	0.469426	0.809167
ADRA1A	0.0440618	0.0495136	0.0955164	0	0	0.0140689	0	0	0	0.0121898	0	0.0282379
AGPAT2	25.0962	21.5781	23.5772	13.1229	13.0264	13.3625	9.86214	12.1383	11.9107	14.3251	12.8518	12.4035
AGT	0.627278	0.460453	0.482511	0.428256	0.289028	0.271359	0	0.192281	0.0752677	0.16794	0.153472	0.233422
AK8	1.63861	2.3017	2.099	1.31364	1.00478	0.879939	0.652419	0.579084	0.849632	0.597567	0.97291	0.52507
AKAP5	0.556155	0.58421	0.891113	0.255884	0.249449	0.223905	0.28241	0.187999	0.167898	0.18062	0.163022	0.170464
ALDH1L2	1.1721	1.30348	0.932147	0.125816	0.0742986	0.119583	0.121501	0.0299566	0.0877135	0.0402931	0.0789039	0.0800056
ALDH2	40.7887	42.7408	42.5323	12.8158	13.9279	11.5731	14.0067	15.3047	14.8418	14.9146	13.1869	14.1031
ALPK1	1.43952	1.63664	1.65453	1.05158	0.954491	0.897683	0.479549	0.509106	0.344996	0.400921	0.427445	0.520096
ANK2	0.208844	0.118354	0.218559	0.0217736	0.0171441	0.0413899	0	0.0124423	0.0187514	0.005977	0.0364135	0.0034614
APBB2	1.62169	1.73122	1.9736	0.877404	1.00918	0.937496	0.681174	0.73241	1.03289	0.873676	1.05016	1.12134
APOL6	0.479599	0.447668	0.391273	0.140328	0.122768	0.148196	0.240917	0.222746	0.16497	0.273925	0.254237	0.292489
ARHGAP23	0.123944	0.145498	0.163129	0.0468427	0.057959	0.0127206	0.103397	0.0650072	0.0526899	0.0440864	0.0335736	0.0468082
ARHGAP26	2.53308	2.80263	2.67036	1.38136	1.39743	1.27969	1.41842	1.26398	1.25201	1.15197	1.76917	1.46771
ARHGAP9	0.703014	1.0665	0.83819	0.0265693	0.0627604	0.0336707	0.205265	0.0607308	0.0915255	0.0437604	0.111084	0.118267
ARHGEF2	10.9789	11.9231	13.7621	2.81839	3.16191	2.7663	2.95299	2.44211	2.55636	2.31592	2.51072	2.62387
ARHGEF38	0.326201	0.448557	0.390784	0.116794	0.214577	0.115119	0.125321	0.0815718	0.0894068	0.0641211	0.0868102	0.0330084
ARIH2OS	3.66465	4.10888	4.11394	1.33553	1.05157	1.31638	1.14643	1.49808	1.19275	1.35781	1.61309	1.25816
ASAP3	6.43508	7.30206	6.00581	2.24643	1.70883	2.12307	3.08862	2.29541	1.85498	2.1008	2.40375	1.92483
ASNS	167.437	190.923	191.423	25.8472	26.5359	26.9857	21.6972	22.3518	20.2807	23.7079	24.4913	22.9827
ASS1	32.0001	30.3796	32.8753	12.0619	10.9118	11.5185	13.1352	10.9499	11.3875	11.9056	12.8757	12.1307
ATF3	15.9633	16.1724	15.766	6.14957	5.94251	5.92363	8.09819	7.43639	6.61807	8.33812	8.07685	7.70247
ATF4	389.506	398.908	392.49	143.23	143.358	148.131	140.992	149.098	146.804	172.641	164.569	161.701
ATF6	11.6962	12.1818	13.8641	6.6411	6.17755	5.99349	5.94802	5.48295	5.80434	4.83069	5.58822	5.60852
ATP2C2	41.3653	46.1845	49.3366	8.9142	9.42885	8.05496	7.42186	6.77911	6.18987	5.71577	5.90335	6.35042
ATXN1	3.90331	4.51195	4.3693	0.713445	0.626119	0.692226	0.7751	0.794144	0.789963	0.738494	0.988071	0.902626
B3GALT4	0.893153	1.01412	1.07565	0.543836	0.575862	0.647602	0.470856	0.460794	0.47527	0.597141	0.595875	0.476997
B3GNT7	0.0721195	0.109408	0.125072	0	0.0343379	0	0	0	0.0214612	0.0239425	0	0.0277316
B4GALNT1	6.42471	5.33527	5.22642	3.88907	3.68743	3.94798	2.63488	2.72268	2.87579	2.64935	2.62201	2.31766
B4GALT1	49.5098	50.9096	54.3381	29.8744	29.1252	28.1856	23.2326	26.6881	24.7341	26.6947	28.0027	26.239
BCAT1	4.68315	5.50246	5.3531	0.602856	0.748529	0.666039	0.597109	0.485826	0.589542	0.513433	0.762611	0.594689
BDKRB2	0.274078	0.136496	0.351084	0	0	0.0119336	0	0.0215242	0.0278044	0	0	0.0119761
BEST1	12.128	11.1732	11.4352	0.467714	0.53399	0.281544	0.271005	0.146998	0.161117	0.487881	0.762636	0.460997
BEX2	53.3982	53.6599	60.6247	21.3069	20.3224	18.569	19.992	20.587	21.2684	23.6536	21.5821	24.5761
BHMT	0.773842	0.7227	1.31481	0.0316175	0.024895	0.0601022	0	0.0542022	0.0622374	0.0867914	0.158628	0.0603162
BHMT2	0.157787	0.166228	0.42756	0	0	0	0	0	0	0	0	0
BMP7	7.96428	6.98558	8.49182	2.70604	2.03804	2.3359	2.99196	2.34191	2.4993	2.433	2.18076	2.06989
BZRAP1	6.83978	6.88656	6.36081	2.84426	3.1531	2.79769	3.39125	2.95725	2.83981	3.03285	2.73035	2.69012
C15orf65	5.21476	4.57079	4.22033	2.31245	2.81393	3.52994	2.43616	2.22239	2.32769	3.98179	2.2852	1.87151
C16orf45	1.16069	1.34506	1.25806	0.50615	0.637651	0.427622	0.553964	0.645953	0.631008	0.72249	0.521989	0.858289
C17orf107	1.5608	1.31544	1.06653	0.435997	0.484652	0.390021	0.693486	0.63019	0.530088	0.394251	0.750594	0.505571
C19orf38	0.432121	0.728382	1.24899	0.362919	0.228604	0.22996	0.280378	0.165908	0.250035	0.47819	0.303467	0.600024
C19orf73	2.88139	4.97532	3.35163	2.23107	3.42975	2.62543	1.64157	1.45705	1.67305	1.80815	1.95443	2.29699
C1S	0.55822	0.595925	0.48404	0.393812	0.243634	0.32083	0.217318	0.241113	0.235328	0.339753	0.235214	0.41141
C2orf54	0.505185	0.704156	0.758168	0.822454	0.624456	0.409466	0.226928	0.251775	0.20237	0.177389	0.122808	0.261497
C5	0.373203	0.322599	0.394139	0.144663	0.125295	0.164995	0	0.148798	0.0854283	0.103248	0.120965	0.156384
C5orf28	8.27572	8.98579	10.5916	3.52133	4.14766	3.75503	2.93057	3.12466	3.6771	3.80361	3.27962	3.56815
C7orf31	0.420148	0.427362	0.376878	0.262822	0.362146	0.319191	0.0846029	0.225279	0.204785	0.192389	0.27471	0.111418
C9orf173-AS1	0.799208	0.673571	0.93289	0.185876	0.29271	0.294446	0.179501	0.371757	0.297283	0.280631	0.23314	0.265945
C9orf9	6.61764	6.74184	8.03985	3.18813	4.58774	3.274	2.12331	2.9526	3.08374	2.47458	2.29816	1.8875
CA1	1.00352	1.04991	1.50028	0.104624	0.0411896	0.132588	0	0.179359	0.283178	0.0574397	0.0437426	0.0332651
CA11	1.92951	1.4929	2.33138	1.38673	0.828326	0.757489	0.831212	0.464528	1.01187	0.892592	0.759714	0.547334
CALCA	1.77745	1.71649	2.80957	0.05598	0.0440775	0.141884	0.10812	0.159945	0.110194	0.245868	0.234048	0.106792
CALCB	0.912861	0.940326	0.989442	0.153334	0.181098	0.0971584	0.296151	0.306673	0.226373	0.210454	0.192323	0.243761
CAMK2A	0.0426482	0.161747	0.046226	0.0483547	0.0507646	0.081705	0	0	0.007932	0.008849	0	0.0102495
CAMK2N1	41.3667	40.2996	39.8712	23.703	21.0988	20.7073	11.234	11.4506	13.7327	10.4844	10.5426	10.6043
CAPN12	0.317496	0.394336	0.362244	0.101047	0.139234	0.0960406	0.146372	0.0866127	0.0994525	0.138689	0.168987	0.112446
CAPN3	0.656796	1.04692	0.928559	0.496452	0.560851	0.355602	0.416892	0.444038	0.361154	0.485861	0.397076	0.521577
CAPN5	9.08763	10.4295	10.4309	2.01661	1.91391	1.77979	1.94745	2.02692	1.96707	1.69036	2.10782	1.96932
CARS	27.9466	29.2274	28.948	10.8905	10.7215	10.9755	9.47749	9.37882	9.68675	10.1006	9.94817	9.55665
CCDC116	0.357801	0.28145	0.568799	0.0360601	0.113572	0.159943	0	0.144243	0.141965	0.0791893	0.120611	0.0917218
CCDC146	1.004	1.12382	0.952202	0.830042	0.765597	0.586055	0.366435	0.433661	0.443486	0.35154	0.535424	0.407175
CCDC163P	2.74812	2.1739	2.45609	2.47809	2.23814	1.96277	1.19655	1.187	1.12983	0.860312	1.27985	1.34407
CCDC30	0.371306	0.583199	0.658564	0.255144	0.321433	0.161669	0.197115	0.174959	0.150672	0.210115	0.320022	0.275817
CCDC40	4.19889	5.0782	4.50563	1.96776	2.21161	1.98088	1.74703	2.25797	1.86643	2.16064	2.33542	2.08885
CCDC62	0.617815	0.767337	0.986844	0.639035	0.561221	0.49836	0.427237	0.449438	0.290286	0.499267	0.554903	0.500135
CCER2	1.23668	0.792124	0.428935	0.673031	0.588812	0.568611	0.288867	0.341862	0.220804	0.574778	0.312654	0.285318
CCPG1	3.61222	3.65446	4.31541	1.75093	1.21494	1.47003	1.37385	1.25069	1.24401	1.31575	1.24449	1.5031
CCR2	0.0146011	0.0369174	0.189913	0.0441462	0	0	0	0	0	0	0.0369143	0.0280723
CD55	12.8717	13.112	16.1596	2.23558	2.60445	3.16556	2.86386	2.62017	2.27889	2.51733	2.49883	2.33548
CDC42EP1	31.9476	29.4528	30.0404	11.8456	12.9253	14.4557	11.1569	10.5296	11.4248	11.8425	12.2897	9.62493
CDNF	1.92635	2.18679	1.96012	1.48578	1.54424	0.979109	0.688719	0.916955	1.11138	1.27251	1.93813	1.20935
CEBPB	21.7675	19.9545	20.6914	5.24709	4.78068	5.46211	5.21192	5.22576	4.77699	6.1112	6.04853	5.52923
CEBPB-AS1	0.510028	0.503963	0.876879	0.265872	0.188408	0.10108	0.359456	0.303858	0.274761	0.321125	0.377941	0.30432
CEBPG	26.6851	27.1138	27.2794	10.6074	10.6094	10.056	9.45263	8.69436	9.16026	9.09511	10.0341	9.58393
CELF6	1.05305	1.75036	1.74379	0.685414	0.591908	0.490344	0.68326	0.606459	0.66372	0.534101	0.647085	0.604568
CEMIP	0.503378	0.703037	0.763851	0.108711	0.171194	0.220427	0.272955	0.205001	0.208642	0.196955	0.254527	0.214299
CFAP53	0.889131	1.06361	0.808283	0.476951	0.512102	0.467059	0.251233	0.470764	0.384076	0.476091	0.471331	0.248147
CFAP69	3.95299	5.05947	3.92151	1.25595	1.56311	1.09104	1.252	1.56272	1.47539	1.63485	1.9649	1.61018
CGNL1	3.62637	3.57268	3.42865	1.57247	1.89112	1.77438	1.10251	1.43402	1.45226	1.37182	1.7922	1.43825
CHAC1	44.3766	45.9032	46.4283	2.28011	2.63312	2.50426	2.25084	1.85307	2.04466	2.83741	2.75396	2.15875
CHMP4C	9.80552	10.8197	9.27656	5.91221	4.72262	5.97222	3.06159	5.38595	5.20753	4.86879	5.37359	5.28516
CILP	0.0702148	0.0493141	0.0761053	0.0707643	0.0139296	0.0336293	0	0	0.008706	0.0097126	0	0.0112497
CLCN4	3.48167	3.10963	3.43979	2.00288	2.04463	1.96268	1.32694	1.69016	1.76498	1.53432	1.56767	1.29583
CLDN7	187.761	178.855	197.191	101.396	105.566	98.0876	89.9265	95.044	90.1475	96.7911	95.4887	98.0926
CLDN8	1.51061	1.56062	1.47889	1.28916	1.94311	1.02691	0.640258	0.673529	0.670661	0.626872	0.338791	0.468439
CLGN	61.3284	69.5985	74.3859	31.1189	30.832	32.3193	29.8624	28.2023	25.459	23.3279	22.2737	22.1217
CLIC4	35.2823	38.5711	40.5684	8.52118	8.3657	8.73158	7.1616	6.77426	7.13224	6.54753	7.69172	7.00561
CNTN2	0.0818044	0.0689446	0.20689	0.0103056	0.0162288	0.01306	0	0.011778	0.020286	0.0169736	0.0086174	0.0262131
CNTNAP1	0.613558	0.767579	0.706595	0.434784	0.273872	0.275496	0.419873	0.347832	0.292415	0.350094	0.484746	0.331773
COCH	1.48768	1.52905	1.4945	1.20677	1.14455	0.955824	0.47675	0.720941	0.917796	0.557127	0.504543	0.767382
COL16A1	4.47583	5.87929	5.92712	0.353885	0.479264	0.466409	0.656157	0.574313	0.376166	0.730515	0.615499	0.729109
COLEC12	27.4947	24.0583	28.3184	15.0572	14.3579	13.0726	7.06336	6.77384	8.1545	3.93248	3.92268	3.84915
CPLX3	3.5083	3.43863	3.3801	0.903582	0.98986	0.871263	0.758777	1.18983	1.12132	1.42352	0.821261	1.57386
CRAT	5.91304	5.4757	5.4596	2.40028	3.06299	1.94047	1.22559	1.73422	1.4799	1.04513	0.968934	0.649128
CRHR2	0.364113	0.220949	0.410446	0.110089	0.121354	0.0279026	0.0425253	0.0377453	0.054176	0.108791	0.0368218	0.0700049
CRNDE	22.356	23.676	26.8619	14.5636	14.6184	14.8988	10.1992	12.1656	13.2397	14.3737	13.5723	12.7603
CSTA	32.6238	31.8114	33.0307	13.381	12.1916	13.5054	12.3683	12.7805	10.536	13.9055	12.1481	13.8574
CT45A10	1.82576	1.04766	1.85261	1.58557	0.601104	1.04189	0.680532	0.771825	0.838077	0.934975	0.589258	0.858886
CTAGE5	15.7437	17.6268	18.3579	5.14027	5.23863	5.03924	4.57061	4.55565	4.39098	5.49502	5.48225	4.74882
CTH	18.5935	17.0297	20.0209	3.17652	2.99554	2.66809	2.06884	2.00515	2.0358	1.72366	2.47085	1.80855
CXCL12	2.31287	2.07424	2.01409	0.806874	0.752967	0.53967	0.259734	0.350077	0.330893	0.213287	0.0999548	0.180531
CYP46A1	1.03214	0.848668	1.25516	0.608907	0.23972	0.409941	0.441019	0.391446	0.524388	0.355189	0.286402	0.605002
DAPK1	4.21626	3.83436	4.4074	1.18408	1.12077	1.1334	1.43542	1.40364	1.43196	1.86031	1.74849	1.97049
DCST1	2.59498	2.53237	2.02316	1.03235	1.35475	0.959403	0.864021	1.17985	1.11767	1.30357	1.38118	1.46611
DCST2	6.57095	8.56202	7.68448	3.49635	4.03939	2.83657	4.10223	3.49174	2.92662	3.74936	3.96188	4.17651
DDC	35.6567	39.0881	36.1869	24.6634	27.2774	25.5561	13.9345	13.5487	13.7325	11.8304	11.4809	11.9646
DDIT3	44.7854	49.5661	55.9995	8.52169	9.35146	11.182	10.627	10.4294	9.84016	13.004	12.2876	13.3126
DDIT4	382.301	348.789	379.891	98.7144	98.2229	95.3677	90.6236	93.5597	88.2984	102.223	92.5407	91.7195
DHRS13	38.2964	35.6482	41.2436	19.7918	21.9985	19.0329	15.3381	16.1535	17.4749	14.4803	11.2854	12.507
DHRS3	8.25898	9.16145	9.08349	3.02955	3.32511	3.25757	3.45759	3.93454	3.04952	4.66214	5.7958	5.25403
DLGAP1-AS2	1.24627	1.62327	1.10522	0.342551	0.472006	0.16279	0.496206	0.195747	0.463577	0.329112	0.429654	0.65348
DMGDH	1.14861	1.45207	1.54268	0.0943693	0.0594436	0.0239184	0.0364532	0.0323557	0.0371522	0.0932573	0.126256	0.0960144
DNAAF1	0.515139	1.01304	0.418766	0.162241	0.204392	0.164483	0.313354	0.241047	0.271458	0.40973	0.352724	0.474574
DNAH10	0.0956246	0.149939	0.139802	0.043704	0.0608821	0.0788173	0.0324655	0.0307373	0.0579041	0.0664446	0.0421668	0.049169
DNAH7	0.240466	0.312886	0.292648	0.18495	0.125539	0.11315	0.11086	0.178575	0.122401	0.126049	0.11199	0.0932759
DNAJB9	20.7457	22.294	26.5278	9.28094	9.56367	8.3278	8.30099	8.29336	8.67473	8.87406	8.80227	9.66454
DNAJC10	34.3057	37.3004	39.5082	13.522	13.4177	13.6416	11.8104	11.3202	11.5145	10.4261	11.6446	9.99255
DNASE2	70.1495	63.5769	64.745	19.2886	21.9133	20.1289	21.4401	19.3676	20.011	19.8825	19.1571	17.2969
DNHD1	0.836986	0.823448	0.824072	0.529311	0.595383	0.495102	0.350509	0.319752	0.374595	0.273991	0.282422	0.298119
DUSP27	8.19166	9.68952	9.01936	0.391888	0.570844	0.310394	0.227069	0.235136	0.077141	0.225907	0.294921	0.224279
DZANK1	1.09055	1.27165	1.29538	0.903357	0.551246	0.772743	0.567045	0.503306	0.666829	0.60754	0.69872	0.674968
EFCAB6	0.137904	0.116225	0.298945	0.0160365	0.0505071	0.0406453	0	0.0366553	0.0710256	0.052825	0.160913	0.0917776
EFCC1	14.1452	14.9674	15.5424	6.55026	6.68399	5.95587	5.72994	6.07618	5.83981	5.72482	6.75443	6.12651
EFHC1	3.53338	4.19418	4.49901	1.84424	1.6115	1.41798	2.19366	1.90853	2.13058	1.85832	1.92766	2.18102
EGF	3.32469	2.92044	2.94379	1.47242	1.661	1.59684	1.01176	0.946573	0.926649	1.01047	1.07732	1.27842
EGFL7	14.1453	13.8771	16.3688	9.99969	9.54517	10.0014	6.95287	7.03286	6.96506	9.05415	7.48684	8.58921
EGFL8	0.0227111	0.0191409	0.0615409	0	0.0067583	0.0108774	0	0.0049048	0	0.0047123	0	0.0109162
EIF1	421.408	424.952	444.58	220.083	235.526	237.206	196.877	219.95	211.506	219.466	216.08	209.128
EIF4EBP1	224.06	214.436	213.101	113.643	119.693	125.067	90.9953	99.539	96.2723	89.8731	84.8695	83.9676
EMILIN1	0.797863	0.694852	0.691838	0.281438	0.221598	0.331184	0.0388265	0.172311	0.316568	0.28695	0.168095	0.191748
ENTPD3	1.01655	1.20221	1.20846	0.198291	0.214679	0.204173	0.191491	0.099147	0.134174	0.122471	0.0621779	0.110331
ENTPD5	24.4838	27.1977	24.8498	14.3961	15.1339	12.8392	11.5543	11.1819	11.2061	7.88243	10.5533	9.79255
ENTPD8	0.564752	0.396643	0.357076	0.249013	0.252087	0.112703	0.274826	0.142295	0.140048	0.15624	0.0594916	0.0452417
ERICH2	1.13821	1.45891	1.64493	0.322628	0.282256	0.386144	0.55389	0.409692	0.405742	0.629779	0.539552	0.547086
ERN1	14.2303	15.7453	16.4147	5.21037	5.15926	5.05229	4.57426	5.35707	5.09903	3.6732	4.90144	4.04116
ERO1B	3.9934	3.38307	4.21628	1.42323	1.20682	1.08019	0.99683	1.14396	0.985158	0.875814	0.745434	0.82546
ESRP1	42.3678	47.4711	47.9175	20.3113	19.9009	19.134	17.8899	18.2763	17.5789	16.2249	17.5223	16.0458
ESYT1	63.9005	66.9507	71.9776	30.1981	30.2674	28.2571	27.6276	28.6092	26.2293	25.9238	28.0947	25.4785
EXD1	0.0804162	0.149104	0.13946	0.0486273	0.0574323	0.0308122	0	0.0138937	0	0.0533937	0.142315	0.0309219
F7	0.179848	0.096457	0.106328	0	0	0	0	0	0.0121633	0	0.0206676	0
FAAH2	4.59977	5.62885	5.97151	2.8286	2.75305	2.66358	2.0487	2.55925	2.45531	1.89802	2.36523	2.09848
FAM110C	2.05822	1.84586	2.17368	1.41613	1.41342	1.25118	0.963071	1.02578	0.942276	0.689864	0.400273	0.710259
FAM129A	24.3764	29.1504	29.5848	3.85635	4.24204	2.88193	2.01539	2.15829	2.21591	1.32012	1.78302	1.24775
FAM132B	2.07201	1.54888	1.67949	0.844368	0.686284	0.60406	0.526072	0.669279	0.495947	0.373843	0.227757	0.519609
FAM167A	0.229944	0.236862	0.304619	0.0386239	0.0304116	0.0244736	0	0.0110356	0.0380145	0.0212048	0.09689	0.135084
FAM218A	2.23673	2.89862	3.38891	1.38163	1.51729	1.10584	0.983129	1.68291	1.39562	1.65678	1.58093	1.64154
FAM65C	0.373476	0.377718	0.208187	0.258102	0.292135	0.173765	0.218094	0.101399	0.166707	0.21255	0.0944216	0.174384
FAM86FP	0.707565	1.13098	1.69252	0.516385	0.755097	0.584288	0.569915	0.400468	0.580843	0.5265	0.832743	0.469095
FANK1	0.645514	1.70012	1.13696	0.975849	0.672318	1.08209	0.588989	0.557636	0.420198	0.703171	0.305996	0.310269
FBLN7	0.750526	0.55587	0.542326	0.240673	0.189501	0.239642	0.199216	0.255411	0.270715	0.169883	0.201247	0.218632
FBXO15	1.32836	0.905162	1.04156	0.341811	0.639195	0.541461	0.165044	0.537139	0.672836	0.4926	0.500179	0.380373
FCGRT	0.497731	0.566307	0.593435	0.263354	0.236982	0.0476775	0.363317	0.171989	0.22217	0.103274	0.125836	0.0717709
FCN2	0.643071	0.458598	0.428935	0.373906	0.47105	0.284306	0.144433	0.0854655	0.110402	0.328444	0.375185	0.332871
FCRLA	0.0885089	0.242434	0.047967	0	0	0	0	0	0	0.0367293	0	0
FER1L6	0.397486	0.407826	0.355904	0.0522517	0.0308564	0.0165543	0.0252299	0.0149293	0.0257137	0.0286866	0.032769	0.0083066
FFAR2	1.09514	1.26642	1.43546	0.577524	0.606307	0.512318	0.446174	0.374021	0.359994	0.147964	0.160972	0.24483
FGF21	3.7221	4.03326	3.71417	0.089315	0	0	0	0	0.0439529	0	0	0
FIBIN	0.417597	0.498596	0.414911	0.0263041	0	0	0	0.0300622	0.0388336	0.0144412	0	0.0167266
FICD	9.94428	9.9558	10.0233	6.70268	5.54143	5.12683	4.53097	5.19807	4.61785	3.99524	4.08341	4.17087
FKBP11	31.4033	32.8608	34.5888	19.2732	22.2044	21.3527	15.7576	15.2026	13.7613	13.6646	10.8758	12.1805
FLJ46906	2.61172	3.38978	3.62345	0.947577	1.11915	0.800562	1.67765	1.12809	1.12693	0.867047	0.792349	0.7532
FLRT1	1.07891	1.28931	1.60577	0.705965	0.498359	0.647853	0.658246	0.528612	0.670868	0.681608	1.09921	0.72756
FOLH1	391.499	381.764	415.132	255.127	239.108	236.456	202.4	190.478	208.217	185.655	158.561	176.658
FOLH1B	13.3498	11.5191	11.5987	7.00742	6.49489	7.23114	4.79498	5.40009	5.02486	4.81442	4.58715	4.88885
FOXN4	4.25843	4.04912	5.07217	0.966824	0.816959	0.926396	0.592082	0.552479	0.71948	0.336602	0.374644	0.449853
FOXQ1	0.608771	0.456063	0.488772	0.204512	0.107352	0.19438	0.0658327	0.0389552	0.067095	0.0935656	0.0570031	0.130048
FRAS1	3.46365	3.86203	3.994	0.563745	0.571779	0.52068	0.609003	0.417696	0.545447	0.364582	0.515338	0.455698
FRMPD3	0.343614	0.36803	0.387959	0.183974	0.391966	0.240003	0.12541	0.13605	0.175746	0.124769	0.21718	0.096343
FURIN	30.0429	27.644	30.4624	11.738	10.3958	10.7531	11.0491	9.94664	10.1108	11.6245	10.3401	11.7452
FUT1	5.86162	5.28265	5.44574	1.00527	1.07003	1.01444	1.25843	1.20208	1.46579	1.18556	1.32315	0.911515
FUT3	2.11973	2.0247	1.83804	0.213632	0.360448	0.0193379	0.176833	0	0.090112	0.117286	0.102077	0.0970338
FYN	0.809391	0.932276	0.965021	0.387469	0.305085	0.232594	0.196937	0.0815737	0.130464	0.257508	0.375153	0.350133
FZD2	2.38227	1.50006	1.69173	1.03487	0.651871	0.760655	0.319803	0.532229	0.580572	0.272715	0.328831	0.302713
FZD7	1.54783	1.86521	1.70711	0.923648	1.1313	1.00144	0.951437	0.774117	0.787866	1.12687	1.09844	0.978905
GABBR1	0.360426	0.427979	0.392245	0.1853	0.194535	0.121607	0.187467	0.234465	0.175863	0.215574	0.232418	0.224441
GABRA3	4.5434	3.84499	4.59896	2.63952	3.03924	2.87742	1.80897	1.88135	1.88556	1.62052	1.42395	1.3536
GALNT7	87.4074	99.6242	101.74	51.3133	53.495	44.1429	33.3901	35.9712	35.1503	23.6777	28.2213	25.5694
GARS	177.364	180.661	172.431	53.0505	55.6265	55.8061	45.5943	47.6003	45.5489	45.1164	48.5195	45.0525
GDF15	1336.53	1251.17	1430.14	670.027	702.557	550.478	509.65	592.988	649.149	563.059	522.482	506.782
GDPD1	19.5642	17.327	19.343	9.98015	9.63433	9.24027	8.00957	8.45038	8.6229	8.25632	7.60218	9.22971
GPR1	0.256501	0.465614	0.684354	0.0596556	0.0704575	0.0189001	0	0	0	0.0327515	0.0249416	0.0189674
GPR146	0.495049	0.655642	0.511028	0.463286	0.196421	0.248394	0.137661	0.305468	0.210451	0.508696	0.50659	0.40791
GPR27	3.70827	3.04719	2.81356	1.75186	2.31735	1.95368	1.75945	1.24133	1.24144	1.3465	1.28909	1.114
GPT2	79.9642	83.9636	87.5534	30.4734	28.1519	29.2425	28.1888	29.6723	29.7219	32.2624	31.844	30.9906
GPX8	4.61028	4.14147	5.80495	1.25201	1.11725	1.21643	1.08817	1.06125	0.924195	0.893576	1.09926	1.06153
GRB10	56.8949	60.5964	60.5401	33.3494	33.1713	31.0042	24.2483	26.5652	27.6624	23.8364	26.8715	24.2267
GSDMD	0.176495	0.204531	0.239127	0.0500277	0.105042	0.105665	0	0.0190585	0.0738576	0.119018	0.125497	0.0742288
GSTA1	9.26126	10.4305	7.38235	3.70419	6.37699	3.97817	3.27401	5.45323	4.44906	4.61877	6.77226	4.11211
GSTA4	9.86467	10.1542	12.0023	8.07531	5.89422	6.05056	5.00917	5.49028	5.36629	5.04827	5.37239	5.88469
GSTO2	1.41315	1.74496	1.92354	0.496818	0.74325	0.598126	0.671692	0.652971	0.611225	0.518239	0.997035	0.631848
GTPBP2	44.6485	49.2682	55.5217	10.8586	10.7375	11.0636	10.1909	9.4969	9.8218	11.3072	10.4013	10.3412
HAX1	121.617	116.639	122.968	75.3532	75.657	73.172	56.2454	62.0013	59.14	61.2255	54.593	57.6025
HEG1	0.582485	0.726751	0.804663	0.284889	0.203923	0.158636	0.21676	0.212128	0.225165	0.2275	0.35372	0.312912
HERPUD1	174.352	176.016	173.086	57.2059	61.5574	61.9941	51.3917	54.4513	53.5712	55.9042	51.9958	51.8588
HES6	143.698	141.869	134.316	97.0922	117.198	96.4157	63.6283	72.9717	72.5532	63.4222	58.5947	52.2685
HFE	2.54138	2.10221	1.8874	1.70752	1.03636	1.21719	1.0306	0.813115	0.910312	0.742141	0.951865	0.656005
HIVEP1	6.46365	7.51832	6.70574	4.76543	5.13385	4.21609	3.01065	3.24741	3.42782	1.94141	2.77072	2.33362
HOXC13-AS	2.74802	2.97328	2.49555	1.06664	1.23768	0.996012	1.51799	1.21904	1.13269	1.6335	2.30019	1.92772
HRAT92	0.462318	0.540469	0.743571	0.157817	0.0887584	0.142856	0.130633	0.193248	0.27737	0.198041	0.150816	0.344074
HRK	0.14216	0.239625	0.308173	0	0	0.027235	0	0	0.0423038	0.0235975	0.0359408	0.081996
HSD17B3	0.0461081	0.194299	0.39981	0	0.0548831	0.0883336	0	0	0	0	0.0582849	0.132972
HSPA13	28.6488	27.3512	32.019	12.6716	11.0547	10.1904	8.27292	8.36286	8.4218	7.07657	7.89295	7.01117
HYPK	0.235349	0.297527	0.425154	0	0.0466897	0.150293	0	0	0.0291811	0.0325549	0.0495837	0.0377071
IARS	95.3704	106.902	105.693	53.3671	50.596	52.6586	48.1659	47.3071	46.7524	40.1341	45.1861	43.1028
IL2RB	0.24572	0.239791	0.196246	0	0.0153939	0.0123881	0.0755211	0.011172	0.0096212	0.0214671	0.0326961	0.0124322
INHBE	1.13713	0.614806	0.697658	0	0	0.0616559	0.062645	0	0.0319231	0	0.0271215	0.0825007
ISG20	6.00408	5.42329	4.61089	2.44213	2.61192	2.1793	2.39769	2.47706	2.50376	3.10608	2.90996	2.61412
ISL2	4.44993	4.40671	5.30556	1.47156	1.19178	1.30541	1.13687	1.32142	1.13798	1.68505	1.05471	1.01597
ITGA2	3.54306	4.07802	3.9406	2.53819	2.32899	2.10852	1.65983	1.51323	1.4802	1.21793	1.47899	1.18192
ITGA5	9.75607	8.07724	9.65442	3.7383	3.4853	4.03038	2.90963	3.16711	2.8556	2.19531	1.88177	2.14064
ITGA6	10.0164	10.5579	10.9444	5.10179	5.49532	5.10334	4.15167	4.36137	4.39866	3.67482	4.31154	4.05742
ITIH4	2.83491	3.04698	3.03821	1.22791	1.23224	0.839075	1.11605	1.14194	0.888631	1.04425	0.885832	0.765512
IZUMO1	0.290302	0.462147	0.489465	0.0487623	0.115183	0.216284	0	0.111458	0.047993	0.0803129	0.122323	0.0930232
JDP2	6.34927	6.5781	5.80786	1.20212	0.815465	0.90233	1.10731	1.03568	0.982925	1.29964	1.14437	1.4818
KCNAB1	0.796693	0.787504	0.703616	0.431202	0.38635	0.207275	0.172309	0.280392	0.343909	0.130612	0.223798	0.226923
KCND3	3.96081	5.17089	5.21906	3.52219	3.28174	3.05012	2.2676	2.0798	2.22441	1.32137	2.60159	1.86645
KCNG1	2.35525	2.67976	2.50178	0.534079	0.672837	1.0378	0.89399	0.732463	0.718393	1.1924	1.10159	1.06414
KCNK6	1.00438	0.697106	1.45151	0.416803	0.375065	0.320696	0.172504	0.272202	0.322322	0.277863	0.348524	0.416496
KCNQ1	2.13997	1.93239	2.03232	0.908903	1.21297	1.04446	1.16039	0.933125	0.970374	1.07411	1.09493	0.969809
KIF5A	0.201257	0.135695	0.058171	0.141983	0.0638824	0.192784	0.0391753	0.0115906	0.0399265	0.0445427	0.101763	0.06449
KLHDC7B	1.71317	2.15105	2.08426	0	0.0208082	0	0.102084	0.030203	0.0260103	0.0580351	0.066294	0.0336099
KLHL3	0.424933	0.425282	0.460581	0.180671	0.244998	0.171721	0.193861	0.200749	0.148184	0.209402	0.184647	0.0957401
KNDC1	0.494071	0.520503	0.686135	0.140045	0.110269	0.19966	0.135242	0.0666891	0.0804041	0.13455	0.107345	0.12616
LAMP3	3.0987	4.14159	5.56383	0.236587	0.0558851	0.104938	0.0913894	0.175753	0.139713	0.1169	0.276963	0.255756
LAPTM5	0.140053	0.295092	0.202404	0.105862	0	0.0447189	0.136309	0.0201645	0.0173653	0.0774924	0.118027	0.134634
LARP6	8.39418	8.31905	9.51493	3.7305	3.63553	3.66193	2.71669	4.31591	3.86726	4.06258	3.93758	3.84997
LCN2	1.52662	2.41243	2.75781	0.0961603	0.151429	0.182793	0	0.164849	0	0.105586	0.160815	0.122296
LEPR	0.136578	0.0767385	0.0657937	0.0573529	0.10838	0.0654138	0	0.0262189	0.0225792	0.0125949	0.019183	0.0510586
LGALS4	1.43083	1.72272	1.77242	0.556211	0.729915	0.469916	0.238727	0.353155	0.243305	0.305365	0.155032	0.314393
LIMD2	1.08627	0.942831	0.878652	0.612742	0.463162	0.372727	0.473383	0.46219	0.494522	0.484417	0.26643	0.342883
LINC00176	0.572659	0.498996	0.462895	0.322807	0.150192	0.306815	0.283397	0.30185	0.202182	0.322225	0.147232	0.17728
LINC00341	1.38814	1.4507	1.16355	0.251821	0.330464	0.283668	0.270205	0.255822	0.275387	0.276504	0.374344	0.409225
LINC00365	0.398374	0.503624	0.345436	0.0301119	0	0	0	0	0	0	0	0
LINC00607	0.0283396	0.0835961	0.0921513	0	0	0	0	0	0	0.0117604	0.017912	0
LINC00623	0.41048	0.715762	0.368206	0.213979	0.117938	0.149144	0.247969	0.146731	0.0842412	0.129224	0.178926	0.122461
LINC00900	0.0932441	0.137525	0.202133	0.0352402	0.0277474	0	0	0	0	0	0.0294673	0
LINC00950	0.528349	0.336069	0.648309	0.241125	0.201723	0.286474	0.0291069	0.189458	0.237321	0.182022	0.151219	0.114998
LINC00957	2.08313	1.58009	2.06436	0.989734	0.637606	1.02622	0.782011	1.02831	0.797007	0.913854	1.57996	0.858228
LINC01133	3.58379	3.40765	3.68524	0.138917	0.10938	0.176046	0.134153	0.198456	0.102544	0.266933	0.23232	0.26501
LINC01138	1.325	1.99719	2.099	0.654846	0.667263	0.683423	0.892783	0.682371	0.701384	0.84592	1.15956	1.32272
LINC01144	3.42462	3.22128	3.71192	1.66408	1.96539	1.34732	1.16062	1.849	1.70607	1.87794	2.667	1.4403
LINC01512	0.34369	0.656565	0.596036	0.0346379	0.0272732	0	0	0	0	0	0.0289637	0.0220261
LINC01588	0.0484484	0.0862015	0.0933562	0.0244138	0.0512611	0.0412521	0.0157177	0.0325522	0.0160191	0.0089356	0.0068048	0.0517487
LMAN1L	4.24678	3.42688	4.17866	1.18383	1.64915	1.12519	2.02265	1.27492	1.38923	1.64984	1.75137	1.85303
LMO4	13.8044	15.1402	14.4697	6.25915	6.20647	6.47725	4.37802	5.50713	5.90132	5.64425	5.08706	4.97521
LOC100128770	3.50286	3.25463	3.40779	1.93735	2.15594	1.66951	1.89585	1.50562	1.65254	2.0847	2.11677	2.1518
LOC100129534	1.81502	2.58872	2.77438	0.668372	0.886336	0.557245	0.815306	0.884475	1.05599	0.965637	1.32367	1.09609
LOC100422556	5.28612	7.16696	10.9609	1.73722	0.820713	0.770541	0.671059	1.68762	0.683927	1.1445	1.45264	0.883754
LOC100505938	1.26696	1.31421	1.47889	1.25232	0.986054	0.373422	0.569118	0.547242	0.580031	0.566207	0.492787	0.843191
LOC100506207	0.69278	0.660699	0.869461	0.46853	0.303809	0.279415	0.425846	0.283484	0.284821	0.393406	0.507006	0.543295
LOC100506844	4.608	3.56658	4.0772	2.4168	1.73504	2.02683	1.64747	1.94972	2.02887	2.69272	2.31808	2.39565
LOC100996255	0.275416	0.107132	0.275558	0	0.151307	0.0405877	0.0618582	0.0183017	0.0472832	0.0175834	0.0803425	0.0407322
LOC100996455	0.355088	0.35538	0.577315	0.2013	0.237749	0.14881	0.0647988	0	0.0660413	0.0368385	0.028054	0.0853371
LOC101929089	1.09972	1.85368	0.866892	0.377838	0.535504	0.478826	0.583809	0.302275	0.446253	0.788259	0.442319	0.528584
LOC102724467	2.04511	1.60871	1.47778	0	0.162288	0.1306	0.398086	0	0.20286	0.169736	0.517041	0.327663
LOC103091866	0.904493	1.02618	1.50826	0.473316	0.496906	0.199941	0.711019	0.450784	0.232924	0.230982	0.48373	0.401306
LOC103611081	2.82418	3.41605	3.20283	2.19401	1.9921	1.70332	1.33616	1.69424	1.52714	1.21538	1.32223	1.67168
LOC113230	2.14509	1.74331	1.9929	1.04234	1.23107	0.880618	0.671059	1.02581	1.02589	1.17629	1.16211	0.994224
LOC442497	0.232695	0.490288	0.15133	0.175887	0.13849	0.156029	0.0679421	0.0402034	0.121179	0.115876	0.117659	0.111846
LOC647859	1.764	1.21985	1.3727	1.29916	1.50748	1.77638	0.264128	0.664243	0.74028	0.600633	0.40023	1.00005
LOC730101	4.29734	4.43699	4.28343	2.25601	2.08884	1.98541	1.53311	1.94568	1.62419	1.75464	2.02617	1.96591
LONRF2	2.34523	2.65758	2.31385	1.21588	1.01552	1.07284	0.812053	0.999993	0.945058	0.577071	0.774404	0.711754
LOXL1	1.79382	1.5305	1.8723	1.2722	0.896261	0.742474	0.775939	0.975686	0.757867	0.771969	1.14778	0.830274
LOXL2	0.247024	0.45108	0.267747	0.207464	0.212359	0.262914	0.0801396	0.130408	0.112305	0.136679	0.104087	0.197888
LPO	0.631863	0.724836	0.799016	0.0796009	0.188028	0.201753	0.204989	0.151623	0.10446	0.0291344	0.0887481	0.151854
LRIG1	47.6311	52.5067	49.4372	30.9237	32.491	24.1381	18.7867	21.5219	19.2041	13.5509	14.1989	12.2545
LRRC23	4.06674	4.84738	4.72275	2.72262	2.90441	2.75468	1.7811	2.20824	2.31229	2.70018	2.12973	2.20601
LRRC31	0.349125	0.2077	0.222596	0.0310462	0	0.0196721	0.119926	0.0532229	0.0152782	0	0.0259604	0.0197422
LRRC37A3	1.11571	1.42928	1.25768	0.728638	0.754329	0.598491	0.521222	0.508898	0.730423	0.570411	0.620559	0.609203
LRRC46	1.76828	2.26985	1.71022	0.945893	1.36003	0.964179	1.0326	0.940032	0.951208	0.903137	0.790941	0.889157
LRRC8D	36.8278	37.879	39.2739	15.0207	14.9603	14.5979	13.5636	14.6809	14.2749	13.0016	15.8224	13.459
LRRN1	4.89632	5.77494	5.84075	1.77812	1.66053	1.70313	1.95674	2.38662	2.84895	1.98646	2.48959	2.37973
LTBP2	2.65895	2.23581	2.38512	1.00722	1.04044	1.02466	1.55272	0.945191	1.08228	0.877655	0.70314	0.681619
LUZP2	10.7495	9.85832	9.56498	4.50655	4.54708	4.28329	4.95725	4.21243	4.36202	3.50639	3.73087	3.38759
MAL2	62.8813	68.9154	73.8077	36.2401	38.0094	37.5194	31.4758	35.888	32.2727	31.6613	34.9474	32.4626
MAP1B	8.51584	10.716	10.2663	2.79118	2.75364	2.82223	3.07142	2.88454	3.10433	4.1262	4.81685	5.04356
MARK1	0.831933	1.05483	0.813947	0.50084	0.350535	0.3103	0.300947	0.381598	0.405305	0.384952	0.446715	0.276018
MARS	117.057	112.579	117.196	55.9407	56.4514	55.6177	45.9831	43.805	43.6889	41.6986	40.4053	40.5212
MCFD2	29.8844	30.6762	33.5501	16.1925	15.228	15.6463	14.792	13.2447	13.4604	11.6344	12.3576	11.6133
MERTK	3.10028	3.24487	3.90741	1.26435	1.73359	1.21553	1.64202	1.23323	1.49114	1.38828	1.45825	1.28916
MIOX	0.582175	0.889315	0.631015	0.220024	0.519728	0.243978	0	0.345758	0.189484	0.150994	0.367962	0.279825
MIR3189	30.0827	53.122	54.344	17.3247	23.0193	17.8386	14.6392	17.9437	23.9784	23.184	25.3516	24.099
MIR616	8.25578	12.5243	11.9312	0.832039	5.24105	0	3.21402	1.42637	2.04728	5.48156	4.87017	2.11636
MIR6758	7.46952	7.69425	12.594	0	0	1.59001	0	2.86784	1.8523	2.75528	3.14739	3.19134
MME	424.474	430.845	448.969	281.672	280.553	263.595	218.344	214.79	221.254	199.137	221.252	211.187
MMP16	4.52298	4.73713	4.63404	2.49546	2.44627	1.86584	1.54232	1.65416	2.02628	0.959021	1.1581	1.14253
MNX1	9.80124	8.76622	10.927	5.322	5.02376	5.02001	3.97142	4.87281	5.58029	4.79777	3.81804	4.05723
MOCOS	28.9523	29.9436	30.4251	9.27539	9.10625	9.42196	7.33379	8.84488	8.24468	7.60658	7.46509	7.15154
MOV10L1	0.861534	1.42152	1.36783	0.0550316	0.0433308	0.0464935	0.0708591	0.0419295	0.0722179	0.0704966	0.0766943	0.104983
MST1	9.06212	9.24445	10.649	4.1709	4.37878	3.93204	4.38808	4.28239	5.39003	5.75259	5.24565	5.7789
MST1P2	3.5109	3.42707	3.09595	1.85915	2.40828	1.33003	0.926652	1.97055	1.82982	1.82736	2.20651	1.92588
MTHFD1L	11.4848	11.7304	11.8467	5.2495	4.55685	4.9758	4.03065	4.54882	4.87023	4.76006	4.38955	4.48733
MTHFD2	117.525	119.01	122.325	40.8883	42.9261	42.545	34.0074	37.993	38.3366	33.9379	33.5538	33.8536
MTUS2	0.210716	0.28782	0.157513	0.0768908	0.121084	0.0626413	0.0636462	0.0251076	0.0324333	0.0663359	0.0642949	0.0628643
MUC1	1.39393	2.01395	1.41837	0.559069	0.474061	0.653996	0.91367	0.688095	0.634902	0.731919	0.647286	0.765712
MUS81	24.5965	25.0815	28.0059	12.0871	11.2546	11.1857	10.8774	11.8191	11.864	11.3733	12.2551	12.2517
MYADML2	1.19415	1.11426	1.01697	0.515783	0.736087	0.428951	0.498094	0.49737	0.52351	1.00879	0.67389	0.635469
MYO1H	0.135076	0.196636	0.159717	0.111381	0.0584663	0.0470504	0.0358539	0.0212158	0.0548121	0.0203831	0.0310452	0.023609
N4BP2L1	0.721542	0.608115	0.618384	0.177569	0.139815	0.305397	0.146983	0.260922	0.287119	0.320315	0.318173	0.548447
NAALADL2	15.8499	16.9199	16.9604	12.0207	10.9726	10.3189	7.73897	8.65301	8.06951	6.29026	8.23498	6.74342
NBPF1	12.4057	12.4636	12.5411	5.92795	6.342	6.47646	5.72465	5.32422	5.35694	4.46581	4.82349	4.72462
NBPF25P	0.806091	0.967242	0.71082	0.371776	0.374042	0.510405	0.518594	0.377683	0.406568	0.362859	0.207249	0.43342
NBR2	12.8611	13.2588	15.2677	5.38145	3.00708	4.54653	5.14102	4.92687	4.55618	4.76527	4.20957	4.08437
NCAM2	46.7883	44.8247	43.3942	27.6226	29.7003	25.1427	18.9841	19.0716	18.2516	12.5624	14.218	13.4451
NCOA7	3.3719	3.56475	3.87919	1.565	1.4963	1.62913	1.94314	1.50115	1.4633	1.41154	1.5984	1.49277
NDUFA4L2	10.739	11.5732	14.5976	1.66338	0.942991	0.927503	1.02805	1.06458	0.949539	1.38808	1.50216	1.01542
NFATC2	0.140826	0.180858	0.20352	0.152066	0.111751	0.109202	0.0195801	0.0695168	0.0848111	0.100182	0.0932469	0.0902513
NLGN1	7.02863	6.40474	6.57577	2.8441	3.05714	2.7842	2.4071	3.2048	3.21597	2.52637	2.69885	2.64171
NME5	7.33548	7.33253	8.50558	5.2223	4.97493	5.02486	2.98857	3.72106	4.06117	4.07056	4.42072	3.11585
NOD1	1.70955	1.76425	1.51263	0.98453	0.955156	0.724096	0.305604	0.703247	0.302812	0.27991	0.411625	0.335388
NRXN2	0.028263	0.0416851	0.0765852	0.0106816	0.0504628	0.0406096	0	0	0.0105131	0.0175929	0.0178635	0.0067924
NUCB2	209.017	236.683	236.114	112.829	113.24	107.099	89.4971	86.9186	83.9741	70.02	71.5894	68.8785
NUPR1	308.216	303.251	285.354	87.9708	90.6264	94.5687	81.8571	85.533	90.8481	105.206	95.7365	94.685
NXPH4	50.0839	47.6335	52.3378	30.8025	29.2557	26.4585	18.7871	19.6548	18.5651	16.7906	18.5389	17.3861
ODF3B	13.9072	15.5825	14.1391	6.43758	6.99369	6.76408	6.2955	6.752	6.57663	10.9608	9.40322	9.84543
OLMALINC	2.38148	2.58693	1.72084	1.92009	1.8898	1.92635	0.927121	1.46295	0.787416	1.36161	1.40486	1.11923
OR51E1	0.488503	0.4543	0.438194	0.0763954	0.220558	0.242035	0.245918	0.0873103	0.137849	0.0559223	0	0
OSBPL6	0.834399	0.833238	0.881598	0.307398	0.45904	0.268661	0.102364	0.242288	0.27125	0.238598	0.194997	0.310061
P3H3	0.156547	0.23089	0.25452	0.177493	0.0232924	0.0749778	0.0571355	0.0338088	0.0291155	0.0162409	0	0.0188112
PABPC1L	42.1437	54.5612	56.2205	13.5514	14.6458	12.7977	18.8592	15.6785	16.3157	17.0199	18.7823	18.4858
PAM	3.50733	3.19542	3.33433	2.56222	2.88039	2.68397	1.28723	1.70112	1.66905	1.50425	1.94434	1.82708
PARK2	0.48782	0.411134	0.640059	0.174661	0.183366	0.184453	0.0749649	0.177436	0.200556	0.287671	0.162276	0.259154
PARP8	1.48008	1.42133	1.55797	0.796031	0.703008	0.838388	0.706402	0.676176	0.725241	0.679165	0.872513	0.793491
PBX1	1.91634	1.85129	1.8226	1.04201	0.919632	1.07382	0.530781	0.687048	0.788899	0.75438	0.794712	0.684452
PCK2	233.217	248.274	255.43	15.4179	17.9376	16.0659	10.6779	12.4462	11.6918	12.4025	12.8723	11.5923
PDE2A	2.56089	2.24277	2.99296	0.185154	0.238559	0.234641	0.390117	0.0865666	0.182232	0.18482	0.197047	0.27829
PER2	5.47435	6.17718	6.46977	2.91647	3.07164	2.62983	2.11835	2.20074	2.33685	1.7517	2.08436	2.07648
PGM3	15.404	17.1461	17.712	11.5192	12.5923	9.95247	7.5121	8.53523	8.61622	6.36507	7.74106	6.67705
PHGDH	406.46	426.171	433.19	128.196	136.799	136.709	104.101	113.538	98.8578	99.1318	92.7956	92.3452
PHGR1	5.28876	5.673	3.38735	4.17932	4.14916	2.76332	1.05287	1.14219	1.87785	0.0997603	0.303886	0.346645
PIPOX	0.173422	0.200969	0.234963	0.131084	0.0516065	0.20765	0.0632943	0.0187266	0.048381	0.10795	0.0274026	0.104195
PITPNM3	1.1772	1.36188	1.26803	0.630051	0.774595	0.525296	0.469676	0.606374	0.549396	0.515821	0.73018	0.555282
PKD1	35.9512	36.9761	35.8526	14.9332	15.8301	14.1491	14.4373	15.4374	14.926	13.4564	14.3476	14.1604
PLA2G2A	1.87462	1.57992	1.53764	0.689335	0.964921	0.727982	0.591728	0.43768	0.942305	0.967153	1.34496	0.730575
PLA2G5	1.21468	1.44253	0.777983	0.33387	0.591485	0.528883	0.16121	0.286179	0.410753	0.274946	0.314074	0.344998
PLAC1	0.603665	0.469631	0.905964	0.0701987	0.055273	0.222403	0.135583	0.160457	0	0.0385397	0.234796	0
PLD1	0.286383	0.4169	0.301002	0.301744	0.413195	0.357454	0.0253387	0.0749685	0.129123	0.036013	0.0109701	0.0417125
PLEKHH2	0.14286	0.114065	0.195593	0.0454666	0.0447494	0.0216071	0	0.0129907	0.016781	0.0499232	0	0.014456
PLIN1	0.476456	0.252832	0.306031	0.213415	0.189044	0.101421	0.154572	0.0762209	0.144408	0.102521	0.111534	0.0848187
PLIN4	0.502044	0.603469	0.624447	0.136861	0.166541	0.181325	0.168214	0.33416	0.251036	0.259568	0.301709	0.205706
PMAIP1	5.13144	3.93781	5.79611	2.32722	1.47878	1.44874	2.12912	2.07645	1.86857	1.90529	2.15082	2.12893
POU5F1B	1.55046	1.44573	1.50175	0.648308	0.746064	0.568791	0.963192	0.427462	0.834413	0.766612	0.417004	0.761088
POU6F1	0.13809	0.0498779	0.128292	0.0447333	0.0234814	0.0283448	0	0.0255623	0.0146759	0.0081863	0	0.0094819
PPM1M	11.8772	12.1928	14.0352	3.84756	4.996	4.49098	5.67119	5.47731	5.68029	5.85527	6.06766	5.66592
PRDM16	0.167835	0.16671	0.129939	0.0543692	0.0142697	0.0287087	0	0.0155343	0.0133779	0.0547235	0.0530398	0.0403353
PRSS1	15.4236	17.6107	23.0993	0.145123	0.304712	0.0919556	0	0.138215	0.0476112	0.26558	0.12135	0.184566
PRSS2	1.06707	0.974272	1.67063	0	0	0	0	0	0	0	0	0
PRSS22	4.14973	2.8615	3.43473	1.19763	1.12261	1.69842	1.43193	1.2058	1.43132	1.72205	1.38294	1.34181
PRSS3	2.12547	2.11379	2.94884	0.128526	0.0505995	0.122159	0	0	0.126499	0.0352811	0.0537359	0.122594
PRTFDC1	0.289896	0.133267	0.514171	0.159362	0.156848	0.126223	0	0	0.039212	0.0874914	0	0
PRUNE2	49.6792	50.7294	48.0792	27.7293	27.6939	26.9913	26.1976	23.7905	24.936	14.9654	21.2401	17.6519
PRX	0.389348	0.400173	0.205859	0.129203	0.203464	0.30928	0.110909	0.147663	0.183683	0.126105	0.156055	0.118675
PSAT1	301.668	319.662	332.703	69.7939	65.1065	71.2204	61.7837	59.9044	59.7097	59.6691	58.3606	56.9921
PSPH	42.9303	40.114	42.759	17.8016	16.867	17.0261	16.5064	16.421	17.7044	18.6655	18.2245	17.7038
PTHLH	0.614205	0.567746	0.343603	0.0599043	0.0707511	0	0	0.0171158	0.0589592	0.049332	0.0751366	0.0380929
PTPDC1	4.62333	5.35547	6.10666	2.95825	2.8028	3.07947	2.29172	2.32205	1.95972	2.20414	2.25618	1.97416
PTPN13	7.21174	7.54232	8.14052	4.38671	4.17238	4.12851	3.72009	3.27033	3.41954	2.75239	3.05932	3.02976
RAB39B	2.54585	2.94868	2.71101	0.405122	0.318985	0.399312	0.260819	0.488726	0.409806	0.4819	0.338756	0.415046
RALGPS1	1.58901	2.02614	1.5293	0.786917	0.88864	0.938195	0.719934	0.757345	0.713357	0.773096	0.632034	0.63208
RASD2	1.24911	0.993437	1.22042	0.531923	0.628238	0.674094	0.359577	0.334357	0.45809	0.657068	0.489264	0.388984
RASIP1	0.380036	0.440404	0.308939	0.143629	0.188484	0.0455044	0.0924688	0.16415	0.0706814	0.144565	0.0200167	0.182666
RBCK1	46.6074	50.1618	49.3683	22.2078	25.26	26.856	22.9939	25.7078	23.6038	26.1286	24.8874	26.3147
RCN1	121.76	125.756	133.213	49.041	46.9996	48.1542	50.3628	46.8561	48.02	51.4505	48.0477	49.0049
RET	0.416855	0.282437	0.283498	0.234771	0.262687	0.195737	0.0238652	0.0917916	0.127695	0.115324	0.051661	0.0707162
RGMB	18.8711	20.2439	21.2833	11.0799	10.9255	10.3998	9.66662	9.80295	9.4698	8.57492	9.20714	8.87843
RGMB-AS1	4.14687	4.03767	4.74602	1.36282	1.74755	1.57904	1.5793	1.71329	1.37965	2.09497	1.88843	2.03035
RGS2	8.63698	10.3476	10.579	5.56234	6.26984	5.00852	4.18418	3.94806	4.8695	2.79661	2.39901	1.78715
RGS7BP	0.355767	0.33732	0.409714	0.151264	0.0397007	0.0638977	0.0324614	0.105646	0.0909806	0.0922724	0.168646	0.0855004
RHBDD1	7.46228	7.69914	7.53882	3.80121	3.41539	3.43807	3.87808	3.21444	3.49233	3.61841	3.14006	3.6355
RHEBL1	0.893789	0.513602	1.23298	0.184251	0	0.116749	0.118622	0.140384	0.332464	0.269748	0.205424	0.351493
RNASE4	1.25739	1.08181	1.81717	0.831623	1.27842	0.928433	0.611888	0.633627	0.760038	0.934878	0.9603	0.629553
RNF152	0.724192	0.585934	0.690752	0.0437915	0.241364	0.110992	0.0845795	0.125121	0.0431007	0.192336	0.256325	0.0278468
RNF165	0.512468	0.53206	0.434708	0.224556	0.309419	0.149402	0.043371	0.243807	0.281792	0.240402	0.366152	0.342706
RNF187	223.482	203.71	207.626	93.6516	92.8496	98.9074	91.6093	95.5849	91.814	96.515	93.415	91.6712
ROCK1P1	1.7436	2.11465	2.76566	1.25364	1.0124	0.916565	0.807099	0.808221	0.870032	0.952976	0.779487	0.735863
RPS6KA2	18.7966	19.5255	19.4934	7.36505	7.44422	7.13257	7.23858	7.58903	7.61516	7.50625	8.4407	7.80567
RTN3	101.978	95.458	112.002	58.282	54.07	56.829	51.8193	49.3804	53.9855	49.9975	44.8692	48.4049
RTN4R	8.01056	7.50909	7.61941	3.7483	4.08646	3.96714	3.1822	3.08342	2.41214	3.03024	2.5143	2.22637
S100P	152.656	170.652	177.798	4.33966	4.02713	4.32107	5.68756	4.87112	3.35594	7.65807	8.68309	8.18014
SARS	66.8036	69.2766	72.5471	21.9458	23.3581	24.2427	22.7561	24.3507	24.2995	26.8869	26.7277	26.7887
SCD	313.127	240.354	290.164	226.492	208.02	212.129	144.793	126.287	137.752	112.862	109.671	109.499
SCN1B	0.739781	0.712555	0.801842	0.399413	0.220142	0.202467	0.308572	0.251063	0.314489	0.416634	0.267186	0.228586
SCN8A	0.0814434	0.167788	0.264827	0.143641	0.0861716	0.0823484	0.0528439	0.105534	0.0572233	0.0901261	0.0800737	0.0652434
SEC24D	18.8016	18.6442	17.5752	12.0229	12.1166	12.2655	9.73184	9.3939	9.13341	7.2522	8.93089	8.54839
SEL1L	22.7291	25.1731	25.7725	14.3138	14.2748	13.0352	11.9626	11.8241	12.3871	9.72052	10.9208	9.9812
SEL1L3	23.5147	22.6639	26.5126	9.79318	9.72705	10.5248	10.0514	10.8503	10.956	9.87677	11.1363	10.224
SEMA3B	10.7462	10.9153	10.5031	4.78911	5.21264	3.28744	4.85158	5.59408	4.75976	5.36163	5.45722	5.89667
2024-09-05	0.851227	0.986443	0.96877	0.289538	0.481283	0.224232	0.186405	0.422823	0.237475	0.459214	0.403511	0.409146
SEPT5-GP1BB	2.17161	2.34911	2.45086	0.710734	0.59959	0.536129	0.620992	0.754259	0.6329	0.62246	0.679205	0.656407
SERPINA3	1.80866	1.99549	2.49504	0.0994261	0.195715	0.189001	0.384065	0.369302	0.146786	0.245636	0.415693	0.221286
SERPINI1	2.23447	2.01614	2.45042	1.15247	1.40809	1.56123	0.460531	0.840239	0.723599	0.436357	0.697837	0.707581
SESN2	32.5606	34.1245	31.4529	8.67061	9.22624	9.63941	14.0203	13.9807	13.8812	15.5477	15.4184	15.3868
SGPP1	31.518	29.0246	32.6299	17.988	17.1403	17.2902	11.9738	13.7948	13.7404	11.9512	13.0187	11.8416
SGSM1	0.401285	0.503706	0.314645	0.348495	0.365863	0.318962	0.124646	0.154889	0.235016	0.219671	0.291406	0.17236
SH3KBP1	6.9688	6.92458	7.75455	3.6779	4.34386	4.46343	3.00998	3.45532	3.74259	4.01273	4.00063	4.52887
SHC4	0.344293	0.377221	0.572204	0.173494	0.191248	0.230858	0.335088	0.148711	0.0939161	0.247649	0.101551	0.23168
SHMT2	187.881	177.639	189.94	75.0667	72.4146	75.3903	73.8792	70.7672	68.6362	69.2633	66.9958	64.9632
SLC16A8	4.85361	6.53104	5.20101	2.70983	3.44669	2.06047	1.85196	2.69201	2.1747	1.85393	1.98704	1.69666
SLC1A4	14.5216	14.5907	16.582	1.7205	1.94085	1.7925	0.990507	1.45583	1.13976	1.00815	1.10666	1.0625
SLC1A5	134.435	139.088	138.624	34.0978	37.7579	33.6349	22.1428	26.3319	22.4339	19.7216	20.0594	17.6691
SLC26A10	2.95184	2.08537	2.16435	1.3781	1.49845	1.30982	0.570358	0.731246	0.742766	0.702546	0.631045	0.667677
SLC2A10	0.123463	0.156082	0.160585	0.0746576	0.014696	0.023653	0	0.0213311	0.0551098	0.0204938	0	0.0237372
SLC31A1	46.2022	45.8748	49.2479	19.2233	18.3143	18.3548	16.4233	15.22	16.901	15.5218	16.4477	15.7376
SLC38A1	42.7614	44.182	46.343	25.0667	24.885	24.1387	21.2759	20.5419	21.7385	19.3223	21.3249	19.8857
SLC38A2	116.799	115.383	123.674	64.1057	56.2991	61.0375	58.2031	49.136	54.8033	50.1041	45.2408	48.9977
SLC3A2	190.841	177.878	199.43	44.7243	45.8953	46.3573	39.8236	41.6509	38.9788	46.9846	42.3856	44.3919
SLC43A1	121.712	121.314	119.402	74.6108	72.5907	68.0581	51.9492	57.6117	55.6723	43.6588	41.5255	42.1117
SLC4A10	0.450669	0.379823	0.390781	0.0408776	0.150202	0.129508	0.157903	0.124581	0.107287	0.0523651	0.0569687	0.0779817
SLC4A5	2.98384	3.19686	3.61517	1.06281	1.2066	1.08847	1.12184	0.925122	1.03388	1.00415	0.992047	0.935172
SLC6A20	0.481283	0.365062	0.166931	0.116412	0.0687453	0.101424	0.0562098	0.0166305	0.0214829	0.0159778	0.0365032	0.0277597
SLC6A9	46.0836	45.6307	50.7786	5.6521	5.19207	5.86045	5.62366	4.46547	4.98346	5.20702	4.15332	5.01002
SLC7A1	142.882	151.639	152.553	51.562	51.4647	48.4618	44.3257	43.9014	43.5123	37.084	41.4321	37.737
SLC7A11	66.453	74.6738	76.316	7.29156	7.1862	6.39562	4.24072	4.54588	4.42283	4.09309	5.03523	4.45432
SLC7A11-AS1	0.617913	0.785898	0.438382	0.016984	0.0401187	0.0322852	0.0328032	0.0679372	0.0334322	0.0839195	0.0284036	0.0324002
SLC7A5	176.679	169.837	176.843	51.5359	55.141	55.4762	38.1413	41.0623	38.3418	35.2859	36.2265	33.6676
SLC9A1	25.8677	27.3026	28.3246	16.0021	16.6684	16.1494	13.7792	13.3067	13.338	11.7503	11.6942	12.815
SLITRK3	0.222918	0.062625	0.0805396	0	0.0884473	0.0118629	0	0.0320951	0	0.0308354	0	0.0119051
SLITRK6	0.787864	0.853727	0.894624	0.302487	0.238172	0.239585	0.401656	0.432131	0.288412	0.176448	0.173893	0.264482
SLPI	10.2643	7.98531	7.7973	6.10069	4.07258	6.55477	2.30536	3.71352	3.26328	2.32997	1.33077	1.6867
SMG1P7	3.56688	4.77724	4.85512	0.710599	0.526599	0.768096	0.968795	0.501607	0.719959	0.872045	0.768954	1.01006
SMOX	2.56594	2.65579	2.14689	1.49717	0.910922	1.05647	0.657193	1.34164	1.22238	1.58788	1.62179	1.77426
SNAP25	0.0722191	0.32462	0.20874	0.0363921	0.114618	0.714844	0	0	0	0.0199796	0	0
SPATA17	1.14916	1.20095	0.846982	0.729634	0.738642	0.770541	0.268424	0.635338	0.444553	0.438726	0.232422	0.397689
SPEF2	0.366793	0.37222	0.259633	0.113162	0.213844	0.164919	0.0655688	0.232794	0.167065	0.130467	0.123012	0.208682
SRMS	3.74409	3.79762	3.2088	2.10608	1.96921	1.87663	1.14404	1.6548	1.79755	1.31885	2.11879	1.52758
SSPO	4.1836	4.80115	4.31275	1.88163	2.0606	1.46222	2.09628	1.91282	2.03165	1.80154	2.09927	1.98023
STAC3	3.98314	5.08876	4.18024	0.716842	1.54277	0.938719	1.75372	1.11966	0.823121	1.46926	1.39863	1.48906
STC2	73.7963	75.7545	80.7827	12.6932	13.2675	13.2361	13.5722	12.4778	12.886	13.6937	13.3724	13.1891
STEAP1B	4.72805	5.91207	5.76109	2.98983	1.83917	2.84171	1.98502	2.10893	2.09205	2.30828	2.65631	2.19829
STEAP2	186.7	208.687	221.053	98.0763	97.9487	89.4864	101.528	93.591	99.7673	92.7884	99.629	98.8293
STOX1	0.567542	0.600971	0.567835	0.35199	0.294471	0.306672	0.339919	0.289139	0.205697	0.253635	0.275933	0.0979251
STXBP5-AS1	0.340408	0.286895	0.332069	0.154382	0.202596	0.195645	0.0496959	0.147033	0.101298	0.127136	0.064546	0.0327237
SV2B	0.0268137	0.045197	0.0775016	0.0067559	0.0053194	0.0042808	0	0	0.0033246	0.0111271	0.0112983	0.0085921
SVIL	1.09504	1.44364	1.64443	0.277444	0.334962	0.246119	0.196481	0.317083	0.395947	0.20817	0.347991	0.294042
SYCP2L	0.200524	0.239419	0.507141	0.15157	0.119343	0.0640271	0	0.144354	0.0994525	0.152558	0.12674	0.112446
SYNE3	3.17711	2.48929	2.52649	1.30332	1.10222	1.1317	1.212	1.1999	1.11647	1.0203	1.47327	1.13573
SYNGR3	1.81002	1.09577	2.32108	1.31033	0.880003	1.05005	0.595479	0.638658	0.701726	1.16371	1.1279	1.20084
SYP	1.28944	1.05051	1.35102	0.877181	0.869738	0.761673	0.62748	0.649773	0.335744	0.445908	0.516156	0.599113
SYT1	0.0294462	0.082724	0.063833	0.0296766	0.0350502	0.0940214	0	0.0084792	0	0.0081464	0.0248151	0.0283069
SYT17	0.495755	0.470049	0.873185	0.562089	0.221289	0.400681	0.226172	0.227516	0.27661	0.347166	0.195837	0.327644
TACC2	9.36942	9.40279	9.73318	5.39621	5.29803	5.38776	4.74904	4.98086	4.61911	4.82983	5.20167	4.80773
TAPT1-AS1	1.60124	1.47063	1.86908	0.931022	1.22178	1.21919	0.839153	0.691627	0.855244	1.03932	0.726605	0.49336
TCEAL7	0.220805	0.186094	0.287195	0.13352	0	0.0423017	0	0	0	0.146607	0	0
TCTEX1D2	4.54332	3.1152	4.841	0.698472	1.09993	2.43418	0.674518	1.66305	1.66134	1.85343	1.1681	1.40649
TECTA	0.14551	0.115823	0.122669	0.122207	0.153958	0.0464612	0.0472065	0.0419003	0.0420978	0.0670929	0.102188	0.0388555
TES	15.8616	19.5203	19.1158	7.16317	6.90317	6.50161	7.15789	7.88632	6.83239	8.45746	9.96746	8.4945
TFF3	4.4647	5.47703	4.19402	1.94985	2.12576	2.09084	1.3036	1.28563	1.55003	1.23517	0.815215	0.715325
TGM2	1.71474	2.02756	2.27469	0.58035	0.502652	0.60063	0.373632	0.475342	0.514075	0.297376	0.388224	0.393645
TGM3	2.0899	2.30459	2.54044	1.03344	1.11595	0.860634	0.285144	0.286838	0.232489	0.113474	0.29628	0.187761
TLCD2	2.9373	2.8004	2.86198	1.27922	1.14434	1.07792	1.28062	1.04865	0.929447	1.0222	0.963257	0.996583
TMC3-AS1	1.31081	1.06383	1.26291	0.513748	0.693453	0.697565	0.567005	0.54521	0.433408	0.161173	0.429588	0.28002
TMCO3	43.9675	45.9948	48.1886	15.2401	15.5291	14.8503	11.0814	11.8556	11.3947	12.7262	12.5936	12.4112
TMED10	121.001	126.246	129.949	68.8581	69.7918	64.504	59.0181	60.4064	61.7455	59.8995	63.2242	59.7971
TMEM154	2.48752	2.65828	2.29089	1.10602	0.967622	0.887704	0.664591	0.884831	0.641049	0.499267	0.945391	0.687685
TMEM56	2.00123	2.09756	2.66604	0.979108	0.796916	0.745875	0.871163	0.62865	0.795833	0.416744	0.515146	0.475702
TMEM92-AS1	0.560715	0.590712	0.759692	0	0	0	0	0	0	0.0581712	0	0
TMEM9B-AS1	3.92274	4.436	3.12159	1.27611	2.54151	2.18796	1.88476	1.58712	1.77314	2.47269	2.63627	2.19575
TMIE	0.168576	0.260472	0.30453	0	0.066886	0.026913	0.0820344	0	0.0209019	0.0233185	0.213095	0.0810267
TMPRSS4	0.516521	0.360696	0.671823	0.267718	0.544555	0.339273	0.215447	0.254973	0.197621	0.232718	0.205206	0.241174
TRIB3	97.4737	101.322	98.6625	18.0976	17.0738	17.4873	13.3259	13.2048	12.8808	13.3028	12.5002	12.2394
TRIM7	1.72124	1.42328	1.33762	1.19466	1.03085	1.04733	0.663765	0.654616	0.837563	0.979324	0.738952	0.78049
TSC22D3	189.793	175.688	200.768	68.5684	58.712	65.7513	65.1563	54.0349	67.9301	65.6579	51.4727	58.3394
TTC25	2.90354	2.4471	3.12235	1.38249	0.84362	0.854098	1.33508	1.30351	1.27563	0.929773	1.12711	1.38461
TTC29	3.29736	3.01254	3.66408	0.963437	1.78104	1.67216	0.40452	0.50267	0.53596	0.344958	0.245186	0.479461
TTC39B	7.964	8.628	9.37927	1.50771	1.868	1.6859	1.15624	1.36836	1.20023	1.32683	1.4832	1.31122
TTC9	0.310693	0.329426	0.238989	0.151512	0.262454	0.211208	0.0877895	0.155843	0.126753	0.141408	0.240714	0.163788
TUBE1	10.6759	12.7194	9.86906	3.30353	2.92627	3.13986	4.38657	2.8513	3.40382	3.74068	3.97089	3.74187
TWF2	62.0039	57.816	62.9158	28.8449	28.1122	32.1778	27.8087	30.5756	27.7196	32.0194	29.8953	31.7666
UGDH-AS1	2.29095	2.30212	2.17753	1.27877	1.27957	1.26606	0.874729	1.17222	1.12749	1.19934	1.6262	1.50774
UGT2B17	0.352947	0.20185	0.409882	0.114335	0.120034	0.0845218	0.110414	0.152449	0.0562657	0.0209237	0.127474	0.0848227
ULBP1	5.25694	4.87921	5.19308	1.40835	0.851482	0.812709	1.40863	1.10658	0.866333	1.02173	1.05147	0.991517
UNC13D	0.476199	0.411373	0.6968	0.143978	0.283413	0.159652	0.1738	0.195401	0.292269	0.385344	0.195637	0.26322
UNC5A	6.10688	5.63086	3.79541	3.66316	4.2014	2.76388	1.63585	2.21426	1.95898	1.48799	1.78827	0.982919
VEGFA	94.235	98.9818	118.986	23.098	23.3926	21.7548	22.1442	23.5646	22.2806	27.2803	26.592	26.7283
VIMP	35.965	36.6601	40.0879	24.5554	25.032	23.7773	17.2599	17.9635	20.1789	21.2528	17.7224	18.8834
VLDLR	7.88038	7.8293	8.38562	3.15218	2.89277	2.57589	2.81315	3.2423	2.62104	3.27019	3.3811	3.40067
VLDLR-AS1	1.53784	3.04083	2.69261	0	0	0.169972	0	0.255478	0.220013	0.14727	0.373841	0.341155
VPS37D	2.05237	2.08667	3.17793	1.08347	0.814321	0.904966	0.95119	0.900556	0.751308	1.24374	1.31778	0.845555
VSTM2L	5.59928	6.17973	6.18462	2.33786	3.01507	2.29866	2.17983	3.45501	2.93572	3.27515	3.64012	3.63968
VWF	0.680739	0.743348	0.654438	0.608511	0.753923	0.425268	0.172836	0.332385	0.339089	0.240732	0.411551	0.278831
WARS	55.0349	57.504	62.0196	29.668	30.7622	30.8139	25.2043	25.5975	26.0021	25.8064	25.8546	25.9447
WDR93	0.377067	0.482572	0.575207	0.464466	0.232725	0.147152	0.407762	0.156835	0.145453	0.208633	0.264804	0.308777
WEE2-AS1	0.589438	0.681852	0.651414	0.297025	0.302658	0.177136	0.134983	0.199684	0.14617	0.182254	0.102269	0.144435
WNT5A	1.92569	1.75704	1.77869	0.329085	0.687651	0.320802	0.0977844	0.195284	0.205548	0.208466	0.243425	0.217312
XBP1	328.486	331.23	345.955	126.991	142.941	119.489	80.1077	88.4013	86.0252	79.1853	78.842	77.08
XPOT	146.514	154.642	159.265	82.1278	79.3775	81.6311	71.8656	69.5209	69.9323	64.1865	65.0569	65.0484
YARS	87.7651	85.6884	84.7278	40.0417	41.5315	42.2599	33.7952	35.3146	34.231	35.293	33.5247	33.9283
ZMAT1	0.301219	0.645246	0.408111	0.151788	0.194212	0.168313	0.109937	0.260212	0.233428	0.385416	0.396634	0.386086
ZNF204P	0.91096	0.78879	0.622186	0.396162	0.297076	0.298838	0.291486	0.377303	0.33421	0.279638	0.362813	0.299902
ZNF300P1	0.799424	0.928687	1.40512	0.620591	0.720102	0.68298	0.315426	0.55994	0.530432	0.412439	0.491617	0.477711
ZNF385C	0.422966	0.424375	0.392956	0.274035	0.335641	0.115759	0.117616	0.121795	0.14984	0.117015	0.254604	0.135533
ZNF419	6.67302	7.32602	7.75626	3.15246	3.10926	2.96474	3.90958	3.1288	3.51098	3.69829	4.18991	3.98816
ZNF449	2.30582	2.79016	2.42944	0.993159	1.22666	1.04884	1.65492	1.12393	1.17874	1.29364	1.69349	1.33739
ZP1	1.80299	1.2514	0.977122	1.6434	2.11456	1.09212	0.387084	0.572623	0.473408	0.176047	0.167584	0.101954
ZPLD1	0.837973	0.791479	0.626395	0.240255	0.223566	0.221432	0.421846	0.274581	0.343948	0.311768	0.383531	0.374997

## Sheet: C4-2B VIC ind 
Supplementary Table S4. C42B_gene_list_7days_2fold_adjP0.05
GENE_NAME	DMSO1	DMSO2	DMSO3	VIC1	VIC2	VIC3	OLA1	OLA2	OLA3	COMBO1	COMBO2	COMBO3
A2ML1	0.0974951	0.139687	0.0845393	0.633765	0.487409	0.513646	0.56933	0.631669	0.507717	0.598785	0.616214	0.693549
ABCB11	0.0843952	0.0452633	0.0166319	0.243568	0.118721	0.169033	0.358423	0.48383	0.530821	0.197398	0.261859	0.250765
ACSL4	0.186213	0.23954	0.276195	0.963045	0.688286	0.891864	1.05879	0.982109	1.16659	1.07371	1.1274	1.04578
ACSM1	1.47861	1.56845	1.16054	3.39144	4.24829	3.49204	4.16835	4.66881	3.62242	4.54904	5.8651	4.72982
ACTL8	0.028096	0.0473585	0	0.212369	0.300987	0.215304	0.410172	0.194169	0.209018	0.139911	0.0710318	0.189062
ADAM7	0.415706	0.103809	0.200258	1.51291	1.15458	1.2536	3.10187	2.7266	2.03884	1.55897	2.14089	1.62809
ADCY10	0.0956055	0.0483457	0.0829008	0.173437	0.216221	0.201476	0.0279148	0.0908491	0.0569001	0.142827	0.193367	0.137859
ADH1C	0.0892263	0.0751998	0.0644745	0.179849	0.601841	0.398858	0.173681	0.513863	0.331897	0.41964	0.526355	0.200139
AGAP2	0.0515309	0.0506685	0.0372359	0.116852	0.163568	0.238579	0.300918	0.185482	0.345025	0.285123	0.162849	0.189892
AHNAK2	0.122745	0.0986379	0.0495042	0.254604	0.183481	0.205077	0.308382	0.409345	0.318543	0.371957	0.487135	0.46924
AIF1L	19.4837	15.91	16.1191	36.4938	35.8257	38.3038	36.904	34.0456	35.852	29.9365	30.7211	29.5158
AK5	0.361845	0.182977	0.235321	0.747588	0.502494	0.658559	0.493039	0.500136	0.735793	0.760802	0.518393	0.556551
AKAP12	0.0832684	0.060153	0.154721	0.242769	0.21947	0.250682	0.0520985	0.226074	0.128319	0.0592366	0.127814	0.131505
ALPK2	0.236364	0.187134	0.217376	0.584707	0.554169	0.624349	0.962005	0.705372	0.868552	1.02247	1.13177	1.13609
ANLN	7.8812	6.73426	6.31804	19.7362	20.8671	21.3202	10.8364	10.3727	9.55811	5.98843	7.07866	6.03372
APLN	2.28673	1.96826	2.39067	8.01715	6.48628	7.65881	5.44559	6.29053	5.29664	5.63983	4.71522	4.61477
APOBEC3B	4.31756	3.35231	3.02158	9.97041	11.4115	9.83467	8.04027	9.57408	8.70028	6.00994	5.71564	6.20941
ARC	1.96873	1.07627	1.46104	4.98716	4.01123	5.57257	4.1429	3.95301	4.38068	4.37196	3.83388	3.76806
ARHGAP11A	1.51676	1.23618	1.30979	3.6032	3.92828	3.84779	1.82498	1.94742	1.74838	1.25539	1.17989	1.1216
ARHGAP11B	0.321487	0.292625	0.362395	0.719286	0.841874	0.800673	0.413017	0.610986	0.401803	0.320185	0.406389	0.407943
ARHGAP22	0.204195	0.204363	0.193659	0.50162	0.394965	0.40342	0.484417	0.297669	0.398763	0.582564	0.613038	0.355783
ARHGAP28	2.30662	1.67313	1.80337	4.27302	4.77105	4.30129	4.71992	5.03869	5.06361	3.69542	4.32588	3.94402
ARHGEF39	2.64004	2.22502	2.10848	5.41942	5.67298	5.97615	3.24562	2.96482	2.92539	2.12193	2.74006	2.16388
ASF1B	9.60552	8.09551	6.22061	17.9458	17.5458	18.9519	14.3758	16.4131	14.1796	9.45129	9.01124	10.2792
ASPM	1.56072	1.29919	1.41579	3.61534	3.64119	3.10042	1.65454	1.80458	1.72199	0.992426	1.42049	1.06178
ASRGL1	4.97145	4.33566	3.65481	10.6198	12.3754	11.8432	10.6658	11.1661	8.69947	9.8488	10.0277	8.78937
ATAD2	12.4326	12.1889	10.7968	24.037	23.9263	26.0508	18.2464	19.3371	18.1069	11.4183	12.4136	11.6354
AURKA	8.0062	5.44999	5.60723	23.4617	22.9694	25.898	9.11081	10.0552	8.23173	7.32633	6.9806	6.57156
AURKB	10.94	8.03377	8.1958	21.3418	19.916	23.2703	11.861	15.1488	11.7293	10.3148	9.45669	8.19682
BAX	14.6242	12.6967	14.8522	32.0415	32.7641	35.6929	37.6693	43.6802	43.9656	54.7019	46.4945	49.5317
BCYRN1	129.148	125.591	122.414	259.263	348.841	344.836	93.8896	122.181	93.5505	120.206	115.006	121.889
BICD2	11.947	10.8451	9.66339	27.3992	25.4731	27.9387	33.2172	31.7644	30.3802	27.1426	30.4001	27.4115
BIRC5	14.6015	10.3802	10.411	37.1798	38.3567	40.0125	17.2456	20.4429	17.8644	13.9348	13.1701	12.1563
BMP6	0.420987	0.298038	0.146017	0.890992	0.881947	0.758133	0.44251	0.378223	0.663965	0.642899	0.489594	0.582766
BOK-AS1	0.253204	0.2134	0.137223	0.765557	1.20557	0.666994	1.10895	0.492151	0.470924	1.10328	0.400092	0.669369
BORA	0.393502	0.345462	0.177714	0.669232	0.585488	0.738163	0.287236	0.524063	0.304942	0.449062	0.290164	0.315231
BRCA2	1.32255	1.4204	1.10499	2.86712	2.98998	3.00441	2.66824	2.31674	2.67157	1.49785	1.62539	1.78346
BRDT	0.0387213	0.0217562	0.0279798	0.331707	0.153635	0.296728	1.13058	0.401399	0.652947	0.674878	0.326315	0.69483
BTG2	7.79189	6.51822	6.31327	17.9022	20.1566	20.5994	32.6618	32.9725	35.3974	42.6914	44.3722	44.071
BTG3	3.40704	3.1203	3.34819	6.97041	6.54277	7.78909	9.48359	9.10434	9.86822	9.01093	9.24528	8.88673
BUB1	5.30632	3.58742	3.1485	11.7826	12.2729	12.3284	5.92021	5.92557	5.47744	3.81921	4.39907	3.46979
BUB1B	5.77081	4.32192	4.72528	15.7158	18.0625	18.0692	7.83321	9.11337	8.18092	5.77527	6.09375	5.68185
C17orf53	0.498882	0.485142	0.582329	0.899213	1.16481	1.19469	0.952411	0.779053	0.742281	0.732552	0.703398	0.885376
C18orf54	0.477587	0.572802	0.358375	0.8886	1.14789	1.00294	0.938575	0.753734	0.772091	0.495472	0.534055	0.476766
C1orf106	1.3641	1.09968	1.00284	2.43874	2.85208	2.14748	2.18193	2.531	1.95021	1.99849	1.88929	2.21214
C1orf168	0.181341	0.267459	0.131036	0.662505	0.737495	0.434264	0.661847	0.822433	1.04553	0.790153	1.03154	0.842568
C1QTNF9B	0.26106	0.188589	0.080846	0.78931	0.843446	0.535861	0.762241	0.644344	0.582643	0.742865	0.518578	0.53777
C1QTNF9B-AS1	0.924405	0.535622	0.751466	1.57214	1.78804	2.04768	1.18084	1.44739	1.97715	1.67829	1.60673	1.55511
CA12	4.88207	4.16695	4.201	9.48375	9.46352	9.43634	7.72579	8.54221	8.68721	8.33066	9.59471	10.1267
CACNA1H	0.426671	0.305113	0.434437	0.693881	0.746418	0.959842	0.868278	0.781849	0.841643	1.32526	1.25032	1.29263
CADM2	0.0211665	0.040138	0	0.055997	0.0503896	0.141927	0.0772523	0.0411413	0.0629869	0.026351	0.0267565	0.0254344
CARTPT	0.571439	0.818733	0.495502	1.81412	2.10859	1.42319	2.66957	3.01124	2.29564	3.17761	2.74493	3.57063
CASC5	1.98669	1.74892	1.78463	4.48446	4.30843	4.02115	2.10574	2.25108	2.25747	1.13501	1.30728	1.38658
CASC8	0.297698	0.410563	0.0586678	0.654606	0.773136	0.725872	0.474118	0.748133	0.523477	0.808616	1.06053	1.04065
CCDC141	0.0744742	0.149675	0.173863	0.536947	0.716	0.757286	1.05379	1.02937	0.916308	0.722707	1.04281	1.01882
CCDC60	0.213415	0.179866	0.185055	0.645255	0.558867	0.633731	1.62013	1.1246	0.889105	0.938765	1.0791	1.12837
CCDC83	0.0221836	0.14957	0.0480891	0.4695	0.422486	0.552488	0.51817	0.153308	0.181537	0.625988	0.308463	0.447829
CCNA2	4.72785	3.1814	4.13199	12.543	12.145	13.2821	4.58325	7.79714	5.96404	4.12554	4.08665	4.41917
CCNB1	32.9114	20.5185	19.8238	69.487	70.2217	72.3889	28.8142	35.1427	30.5874	27.275	24.9801	24.9114
CCNB2	19.2066	12.8873	11.8541	39.1392	39.5764	40.2233	19.0216	20.9367	17.1765	11.5423	12.2462	12.2333
CCNE1	5.15616	4.16453	4.94834	10.0682	9.23812	10.2897	8.46837	7.79488	7.57189	8.15759	7.1289	6.71213
CCNF	6.23244	5.36576	4.75911	11.0444	11.9336	12.7462	8.08378	9.04003	7.78511	6.28615	6.02827	6.6127
CD101	0.0880493	0.0742078	0.127248	0.266215	0.262016	0.281141	0.0856952	0.152125	0.152842	0.133975	0.259706	0.0705354
CD3EAP	0.682966	0.72285	0.688616	1.27258	1.49355	1.56706	1.34487	1.2623	1.13434	1.27867	1.32512	1.11459
CDC20	25.3312	14.4784	15.3701	71.2999	74.5808	77.641	21.3404	30.706	23.8642	20.6868	20.4919	17.295
CDC25A	2.65243	2.09277	1.86565	5.39613	5.25643	5.8248	3.95465	4.4486	4.38735	2.66979	3.28157	2.60405
CDC25B	5.72837	4.0061	4.57083	10.1522	10.3294	10.2389	7.08171	7.07535	6.41959	5.22974	5.40778	4.89747
CDC45	6.98669	5.76082	6.72531	13.6506	13.7805	13.7475	8.32188	10.2408	9.02562	6.30107	5.67532	5.98895
CDC7	2.90907	2.86468	2.78802	7.05954	5.48564	6.70247	5.18572	5.44932	5.28516	4.67632	4.52892	4.04758
CDCA2	3.24683	2.67719	2.34614	8.73306	9.33561	8.81876	4.96575	5.58536	4.5486	3.06803	3.62457	3.68869
CDCA3	5.88625	4.81562	4.05761	13.478	12.7231	12.362	7.33487	7.25505	6.2296	4.39476	5.44826	4.52206
CDCA5	8.78886	6.70586	7.30414	15.6799	17.468	18.7236	12.8604	12.8527	10.691	8.05247	8.4415	8.23417
CDCA7	2.80971	2.94826	2.7429	6.72294	7.59695	6.43443	4.94399	4.58115	4.95573	4.10792	3.4106	3.91734
CDCA8	7.52961	5.21147	4.69616	15.707	15.7722	15.5937	8.78167	8.92106	8.01125	6.89514	6.99236	5.58034
CDK1	12.6856	9.20389	11.3756	38.9263	38.8843	42.4773	38.8337	43.9297	38.0543	25.7523	26.5137	24.9348
CDKN1A	28.4731	24.2812	25.0591	92.9521	95.4685	99.7905	209.749	219.385	218.624	260.144	257.989	256.845
CDKN3	13.3211	9.79269	11.4491	25.9043	26.5435	30.2422	11.1372	13.5354	14.0139	10.5202	8.9017	7.89775
CEL	0.482106	0.609478	0.665065	0.960716	1.53898	1.25948	4.86279	4.50549	4.7604	4.32866	4.82001	4.466
CENPA	5.81776	3.66969	3.64865	10.4543	11.1496	10.69	4.80754	5.27862	4.57307	3.34047	3.00643	2.98978
CENPE	2.33666	1.86192	1.96037	6.23909	6.84864	6.28463	2.46321	2.51664	2.33887	1.26938	1.71088	1.51695
CENPF	7.00812	5.19594	5.05302	11.9994	12.1319	12.2683	6.45005	6.86126	6.0637	3.36764	4.72475	3.85666
CENPI	0.938426	1.30671	0.88448	3.11487	3.66674	3.49795	2.38261	2.02668	2.0337	0.965102	1.5215	1.51006
CENPK	2.29566	2.29118	1.9644	3.69875	5.21342	4.68735	3.52781	3.39221	3.19097	2.08079	2.74919	2.49721
CENPW	1.05933	0.705426	0.850521	1.68052	1.85249	1.96683	1.29831	1.38963	1.13835	0.976892	0.892731	0.980629
CEP55	5.94077	3.24949	4.00848	12.5792	14.7984	13.1149	6.9498	7.22221	5.42938	3.28162	4.4511	3.02565
CKS2	73.0825	45.2832	52.441	197.481	181.458	219.529	143.496	132.499	151.868	146.32	98.177	122.721
CLEC7A	3.84488	1.84722	2.97961	7.94649	4.53239	7.63287	12.4194	6.99591	10.2531	10.714	7.20824	8.71354
CLSPN	1.25108	0.888198	1.05544	2.22672	2.58956	2.84548	2.6632	2.36384	2.11823	1.28387	1.36335	1.36264
COL4A6	0.402147	0.268585	0.246726	0.99794	0.695441	0.755893	1.37357	1.27161	1.45636	1.53028	1.64015	1.8454
COL5A1	0.147494	0.119128	0.119901	0.278716	0.285291	0.317889	0.556258	0.541513	0.530349	0.372342	0.582644	0.549425
CORO1A	0.297544	0.273567	0.23455	0.654268	0.579552	0.699586	0.552851	0.584176	0.523206	0.561248	0.615475	0.572063
CRISPLD2	0.136727	0.17285	0.123498	0.413391	0.488243	0.305597	0.465749	0.501982	0.576398	0.444454	0.590521	0.711948
CROT	3.99261	3.65524	3.98191	8.81263	7.8499	8.58987	13.9295	13.3114	12.9819	13.8477	13.0771	14.0772
CTNNA2	0.0219969	0.0278084	0.0238423	0.116388	0.0916411	0.126424	0.224792	0.275534	0.245467	0.237335	0.222449	0.285468
CYP11A1	0.861394	0.39929	0.840292	2.86485	1.94812	3.25925	4.21278	2.19518	3.90906	3.41375	1.8511	2.6084
CYP1A1	0.862088	0.777257	1.08652	2.84897	2.10004	2.26612	3.62933	2.75376	3.31113	3.77716	3.26928	3.71966
CYP4F12	0.150754	0.0847037	0.0544671	0.64572	0.717779	0.770171	1.02707	1.10697	0.766378	1.33461	1.04812	1.30429
CYP4F2	0.347708	0.164839	0.0471098	0.854172	0.465617	0.999205	0.888331	1.25781	1.05087	1.10022	1.26366	1.12811
CYP4F3	0.033378	0.0281309	0	0.681194	0.615819	0.591494	0.536012	0.792936	0.794604	0.94188	0.675086	0.866336
CYP4F8	37.3084	25.3629	22.1816	66.2292	68.964	64.4328	114.78	112.779	106.348	98.016	102.957	104.799
DAAM2	0.0165124	0.0487083	0.0357954	0.09985	0.15724	0.173989	0.216958	0.121248	0.147412	0.143899	0.083493	0.142862
DBF4	3.51968	2.9551	2.9011	7.24281	6.19666	7.78134	4.689	5.09837	4.5101	4.13187	4.21236	4.77291
DDB2	7.66758	7.72605	8.34149	18.6061	15.2563	17.3997	25.7748	27.1549	27.2373	28.6017	26.7528	28.4228
DDIAS	1.83436	1.33574	1.55879	7.23218	5.44992	6.36783	5.01317	5.00746	4.65077	4.06797	4.5634	3.9782
DDIT4L	0.714624	0.786315	1.03277	1.62049	1.74851	1.93952	2.60819	1.5262	2.25947	1.87817	1.78161	2.09908
DEFB132	0.221972	0.270223	0.481186	0.969404	0.763289	1.20488	1.51226	0.894848	0.899066	1.6171	1.37179	1.92045
DEPDC1	5.77864	4.40023	4.46048	13.1255	13.2303	13.1982	6.42893	7.70805	6.63089	4.41299	5.16558	4.67697
DEPDC1B	3.57069	2.35822	2.5349	10.5118	10.3149	11.5012	5.24332	6.43976	5.4526	4.05535	3.801	3.51283
DGKK	0.0635146	0.0773211	0.0611937	0.181366	0.184805	0.135201	0.0618164	0.109736	0.131254	0.111286	0.142735	0.189955
DHRS2	0.0309939	0.0522431	0.201564	1.17137	1.03299	1.54382	0.542973	0.696136	0.530327	0.668814	1.09701	0.923633
DIAPH3	1.94446	2.03347	1.87586	4.47853	4.66538	3.94947	2.19963	2.49764	2.46144	1.34344	1.42846	1.68328
DLGAP5	7.23943	4.85824	4.22659	19.2227	19.7166	19.0661	8.46494	8.02606	7.37858	4.65758	4.95071	5.3132
DMRT2	0.124704	0.1051	0.0386188	0.350108	0.296874	0.238907	0.208063	0.123117	0.265065	0.206998	0.135118	0.102753
DNAH3	0.0042187	0.0035555	0.0274357	0.114796	0.110475	0.0808216	0.0739064	0.0218663	0.0219694	0.010504	0.0479955	0.0324438
DNASE2B	4.4706	4.09545	3.79225	9.40297	9.85619	8.22961	6.24285	7.55607	7.89535	8.61461	7.42035	8.70736
DNER	0.11186	0.0538717	0.0692825	0.193261	0.380424	0.306144	0.27995	0.358919	0.285318	1.03449	0.707008	0.829533
DOCK8	0.0418014	0.0528453	0.060411	0.273836	0.223905	0.306984	0.183077	0.276849	0.243601	0.289112	0.290625	0.261196
DPYSL3	1.8206	1.41697	1.49007	4.45139	4.65482	4.84925	3.25456	3.32204	2.9369	2.12006	2.85328	2.26806
DSC3	0.0067914	0.022895	0.0294444	0.123201	0.0242515	0.0975812	0.0396586	0.029334	0.0808382	0.0394558	0.085849	0.0391715
DSG1	0.0216001	0.0424772	0.0468243	0.163269	0.171406	0.151731	0.147158	0.192815	0.166049	0.107563	0.100117	0.124586
E2F1	11.4256	9.23777	9.31957	22.103	18.7865	23.2432	16.6236	17.1473	16.7263	13.4045	11.8971	11.5792
E2F2	0.694739	0.466722	0.676628	1.53734	1.39024	1.42742	1.61691	1.40907	1.32582	0.818945	0.610931	0.551708
E2F8	1.10632	0.888002	0.942172	2.92681	2.46128	2.69981	1.46129	2.35513	1.70486	0.929127	1.29859	1.34205
EAF2	3.38325	3.88827	4.77832	10.1517	8.90849	12.1285	19.9064	20.813	18.6865	27.569	28.706	28.0392
ECT2	10.3528	7.46203	7.9846	20.2001	20.3586	20.4125	11.1277	12.1152	10.4161	7.46406	7.54953	6.98105
EEF1DP3	2.1824	1.37949	2.36548	5.08629	3.57189	3.39708	3.98259	2.67083	4.19426	2.56601	2.64381	2.70986
ELAVL2	0.316005	0.215111	0.105389	0.422596	0.332743	0.745107	0.496821	0.346481	0.379761	0.464017	0.445551	0.28041
EOMES	0.14286	0.192643	0.185813	0.431933	0.3571	0.437903	0.500544	0.407257	0.308211	0.201565	0.306999	0.425729
EPAS1	0.202426	0.110893	0.0877631	0.459023	0.518043	0.484758	0.620593	0.620783	0.850854	0.756023	1.10031	0.934049
EPHB6	0.0708229	0.0813947	0.111657	0.291998	0.199258	0.222025	0.206788	0.155734	0.172434	0.267182	0.113943	0.173301
ERCC6L	1.11856	0.796078	0.727441	3.94561	3.87597	3.54775	2.32247	2.4694	2.22831	1.47506	1.52394	1.12307
ESCO2	2.22662	1.87659	2.16026	5.15503	6.11624	5.54845	4.04624	3.69903	3.8574	2.32616	2.73592	2.55958
ESPL1	2.85788	2.45519	2.19059	5.75254	6.09876	5.71711	3.48068	4.29657	3.45345	2.37192	2.36517	2.35266
FAM107A	0.0236057	0.0198948	0	0.1249	0.182638	0.214812	0.516928	0.397646	0.403911	0.45061	0.343158	0.555962
FAM111B	3.0092	3.10523	3.08663	9.187	9.8196	9.85674	7.67187	9.14276	7.96095	5.81127	6.71714	6.20886
FAM198B	1.78609	1.47951	1.416	6.52655	7.30133	6.69692	11.2644	11.4883	11.6475	12.9433	13.7015	13.2159
FAM222A-AS1	1.86738	1.57382	2.3505	3.91576	3.80021	3.80832	2.63824	2.9141	3.67473	4.19959	3.65503	2.89536
FAM3B	0.491132	0.413925	0.65518	0.9138	1.52895	1.01328	1.10308	1.01172	0.92749	0.877948	1.33718	1.01689
FAM64A	9.17725	5.59401	6.9006	20.9384	20.074	22.4799	8.80005	11.848	10.5308	6.85787	7.1917	6.02251
FAM72A	0.756154	0.519269	0.667813	1.90518	2.13347	1.85103	0.735937	0.943531	0.520867	0.674063	0.885045	0.376909
FAM72B	1.47565	0.872432	1.00264	3.26297	3.46055	3.01693	1.02892	1.31282	1.08142	0.968818	1.00229	0.783383
FAM72C	0.357821	0.226178	0.14544	0.946632	0.425919	0.706934	0.326488	0.405705	0.366024	0.167049	0.254429	0.171988
FAM72D	0.852143	0.55245	0.426291	1.09003	1.45645	1.84183	0.318984	0.962639	0.406376	0.525899	0.441923	0.231048
FAM81A	1.35692	1.25797	1.24197	3.76073	2.78166	3.79827	2.90541	2.30531	2.16476	1.50158	1.79151	1.30442
FAM83D	10.5864	6.99996	7.2299	24.8841	25.2535	26.1144	12.8792	16.4503	13.8625	9.21489	8.92148	8.23246
FAR2P1	0.0925018	0.116941	0.0751964	0.402036	0.495477	0.24367	0.742736	0.749146	0.567734	0.825306	0.774667	0.778073
FAS	1.61391	0.868559	1.1381	2.58678	2.61541	3.12916	5.16646	4.70331	5.68503	5.16424	5.40756	6.31799
FEN1	13.2198	11.2953	11.4631	30.3564	29.4637	32.1165	19.965	25.203	21.9418	17.1578	17.1432	15.5786
FMN1	0.0689563	0.049814	0.0640639	0.145942	0.133672	0.120783	0.0862877	0.122542	0.0806138	0.0964749	0.10211	0.0890156
FOXM1	9.02729	7.62026	7.92087	18.8024	18.5058	21.5494	12.0074	13.2077	11.0011	7.38524	7.2634	6.74956
FRMPD2B	0.21484	0.362133	0.174647	0.446575	0.863077	0.643107	1.4114	0.649573	0.819123	0.89154	0.882626	0.981004
FSCN1	3.06688	2.96302	3.52686	6.55871	6.07683	7.41605	7.69882	6.09032	7.37344	7.93105	7.37542	7.28066
FUS	17.9873	17.6733	17.1159	35.9935	38.3953	37.1799	20.0115	24.3181	21.8238	19.5404	18.3088	17.3993
GAS2L3	1.68243	1.06519	1.19199	2.61784	2.94043	2.72792	1.12624	1.22652	1.2089	0.939979	0.892196	0.8205
GBP2	0.126541	0.0533242	0.0274313	0.344334	0.165685	0.303032	0.628103	0.437256	0.498938	0.861193	1.00774	0.924499
GINS1	5.67538	4.18028	4.20439	11.8481	11.0888	12.5479	11.7435	11.2887	10.0291	8.07485	6.61152	7.58003
GINS2	5.8047	4.29467	4.89886	13.0623	13.4496	13.922	9.83272	12.096	9.59273	7.90685	6.04938	7.07097
GJB2	0.358742	0.151174	0.243023	1.25412	0.827341	1.1383	0.785588	0.406749	0.366966	0.949049	0.510168	0.495738
GLRX	0.883007	0.717619	1.09381	2.62208	1.61412	2.32603	3.03859	3.16016	2.3461	4.16159	3.34861	3.51663
GMNN	8.9392	8.05353	6.68216	16.7174	16.7404	17.6055	12.3753	13.8801	11.7813	9.14604	8.6211	9.37117
GMPR	0.483177	0.349046	0.448896	1.35653	1.31459	1.32238	1.61231	1.34164	1.97701	1.74729	1.00342	1.4598
GPC5-AS1	7.16619	6.26334	2.8768	14.5783	10.5309	14.6611	14.4658	16.5847	18.2974	17.1821	13.5322	18.2003
GPR158	3.59461	2.67895	2.5861	6.91722	5.79213	6.72113	8.7768	7.81059	8.56558	6.87218	7.29209	7.64289
GPRIN1	1.88868	1.32997	1.69696	3.77562	3.25386	3.85637	3.59171	3.57441	3.61437	3.93944	2.93721	3.0698
GPSM2	3.39613	2.16485	2.84019	5.49892	5.90978	6.10996	2.41608	2.27853	2.68043	1.75987	1.59082	1.95552
GRAMD2	0.0158829	0.0267722	0.137723	0.240109	0.264679	0.18257	0.0927497	0.178369	0.23632	0.105457	0.08031	0.122147
GRPR	0.565577	0.641036	0.591886	1.3857	1.16071	1.2143	0.797211	0.892925	0.6529	0.566524	0.616329	0.412457
GTSE1	6.11579	3.95074	3.31443	12.7252	14.1794	14.9193	6.57366	7.98287	6.9997	4.04395	5.39465	4.18324
H2AFX	56.5536	45.7822	45.68	121.27	123.693	130.165	75.71	90.8474	80.6048	63.5544	55.7639	56.6056
HBM	1.12775	0.777655	0.222247	2.32482	3.05085	2.84798	0.59869	1.59418	2.05932	2.04215	1.29598	1.67545
HELLS	1.21888	0.816545	1.18563	2.33871	2.54827	2.93386	2.73758	2.52436	2.51107	1.78978	1.87658	1.77259
HES2	0.736432	0.444809	0.718391	1.5215	1.44636	1.45788	3.1895	2.78857	2.41973	3.24959	3.50646	3.17392
HIST1H1B	0.529485	0.669373	0	2.70149	2.36345	1.71177	2.12573	0.914806	0.984768	1.04369	0.585653	0.699872
HIST1H1C	58.9296	46.0537	46.763	189.943	166.222	212.109	100.317	105.023	102.932	102.442	85.5986	93.5231
HIST1H1E	1.33214	1.34727	2.16585	2.61801	4.04345	3.38155	2.52823	2.01388	1.98208	3.64856	2.61013	3.52165
HIST1H2AI	2.56416	1.50335	0.966704	7.07854	4.64458	7.04823	4.55719	4.43018	4.81046	5.18158	6.05989	4.60838
HIST1H2AL	0.778737	0.562559	0.482324	2.85903	3.57534	2.87723	1.29928	2.40258	1.48972	1.4773	1.68754	1.28332
HIST1H2BC	17.0708	16.3994	13.9742	42.2288	50.5857	51.343	37.6437	37.9498	39.4312	48.1514	54.3248	55.0833
HIST1H2BF	2.06715	2.767	1.31798	7.16908	7.23691	7.33806	6.7457	4.83198	5.06583	5.75246	8.60774	6.31216
HIST1H2BJ	4.67427	2.47362	1.88517	19.5555	18.6324	23.6369	14.6001	13.5224	10.1896	12.3601	12.2297	12.0173
HIST1H2BK	85.6903	83.8798	91.1903	201.519	197.914	246.008	160.126	166.192	160.601	178.445	179.851	163.012
HIST4H4	2.15746	2.56702	2.75112	4.79634	5.28716	5.3489	7.04042	6.24904	6.9866	7.26773	8.18168	9.88191
HJURP	7.54213	5.0852	5.26034	17.3752	17.9355	16.8835	11.0107	11.3028	10.6486	9.22618	8.87072	9.07864
HLA-DQB1	0.0740904	0.0802842	0.0917782	0.20801	0.214177	0.243329	0.15452	0.384024	0.299218	0.456797	0.615461	0.630838
HMMR	7.53846	4.82466	4.58146	20.7043	22.1258	21.0893	7.09396	8.66856	8.67847	5.62128	7.32053	6.25495
HPSE2	0.0118322	0	0	0.286196	0.0985884	0.136009	0.0345476	0.102214	0.114433	0.039281	0.104699	0.0796209
HS3ST3B1	0.203337	0.204014	0.29386	0.819713	0.449493	0.426652	0.735058	0.635705	0.684323	0.594682	0.526313	0.716721
HSPA12B	0.215923	0.139984	0.216034	0.527293	0.652425	0.540945	0.436466	0.387405	0.333626	0.620333	0.398922	0.479004
HSPA4L	3.86953	3.63857	3.25827	8.33948	8.65995	9.78729	10.3645	10.2078	10.9082	9.64792	11.5414	10.314
HSPB8	0.443992	0.352185	0.113233	0.947577	0.497402	0.92565	1.52513	1.01528	1.06864	1.73409	2.07992	1.35576
ID1	1.18833	0.751144	1.93204	4.23449	2.72794	7.07372	16.481	14.8484	11.3348	35.1533	31.0089	36.9225
ID3	2.74304	1.56493	1.46371	6.18825	4.92273	8.08477	16.5111	18.7382	16.137	31.137	28.3265	31.1155
IER5	2.99164	2.06976	1.93589	5.50134	4.75683	5.34641	4.82377	6.40305	6.66022	6.31851	5.39034	6.20246
IFI44	0	0	0.0656698	0.457959	0.360588	0.464289	0.176901	0.392542	0.338051	0.754271	0.306351	0.844521
IFIT1	0.0110589	0.0372818	0.0479467	0.351083	0.131636	0.487292	0.452056	0.277049	0.29618	0.559886	0.307549	0.914269
IFIT2	0.104723	0.100869	0.0972928	0.497557	0.534227	0.472907	0.611537	0.41356	0.589875	1.24165	0.869922	1.46692
IFIT3	0.0552518	0.0620882	0.0399247	0.417632	0.350757	0.405762	0.322647	0.28638	0.164417	0.932419	0.465623	1.09769
IFITM1	0.802166	0.553143	0.474251	1.43315	1.47564	1.88605	0.851693	1.19693	1.03078	1.93677	1.10619	2.24328
IGFBPL1	0.0881483	0.0866731	0	0.199886	0.314772	0.211092	0.0857915	0.0634568	0.0874366	0.0975459	0.111428	0.112984
INCENP	8.76489	7.18508	8.03757	17.1586	17.6835	17.5165	12.0409	11.0034	10.5831	7.73503	8.46515	7.5165
INPP4B	1.73739	1.60322	1.95187	3.91097	3.57756	3.65647	4.36929	4.36019	4.76441	3.54702	4.37642	3.63292
KBTBD8	0.290357	0.376481	0.266298	0.827241	1.10331	0.919975	1.20646	1.00332	0.864039	0.889788	0.705843	0.772955
KCNQ5	0.370157	0.325243	0.324383	0.785794	0.618718	0.807217	0.666864	0.557888	0.667934	0.647112	0.507735	0.522396
KIAA0101	7.90029	5.51474	6.53668	19.1455	17.1566	19.1213	14.1749	16.0721	13.6391	9.1096	7.85213	8.08739
KIAA1524	1.11561	1.13655	1.14276	2.70583	3.31252	2.92408	2.36247	2.00161	1.91528	1.44483	1.65819	1.57921
KIF11	3.72741	2.95053	3.34815	7.98532	8.33427	8.76836	4.53969	5.48818	4.19777	3.47815	3.18891	2.74183
KIF14	1.58074	1.44125	1.41741	3.99726	3.60065	3.46886	1.69932	1.57038	1.45929	0.888548	0.890109	0.863397
KIF15	1.48093	0.819938	1.07792	2.81073	2.66346	2.66113	1.86216	1.97968	1.73704	1.18425	1.14782	1.22619
KIF18A	1.19279	0.839858	0.916457	3.0814	3.00134	3.18185	1.4548	1.69561	1.17942	1.11528	1.06882	0.928925
KIF18B	3.25496	2.3323	2.48415	6.94789	7.63275	7.68385	5.65957	5.5605	4.78861	3.58174	4.09916	3.50403
KIF20A	6.82393	4.76092	4.11455	19.3567	20.2796	19.4944	6.50952	7.89896	7.2171	4.93844	5.19849	4.27189
KIF20B	2.31034	2.31608	1.91546	4.6936	4.57373	4.85321	2.98231	3.55046	3.1963	2.24716	2.35688	2.54045
KIF21B	0.0631227	0.0531997	0.0342091	0.174946	0.156533	0.191472	0.184305	0.127235	0.164359	0.178996	0.0930917	0.0809071
KIF23	4.3818	3.37339	3.98827	8.87464	9.44511	9.32286	4.83873	5.7871	4.51359	3.72996	3.71042	3.05118
KIF2C	7.81588	6.17047	4.97921	14.1305	14.2778	14.4083	7.17223	8.46049	6.8707	5.59987	5.64571	5.35143
KIF4A	4.90224	2.8882	3.09744	10.3261	10.578	10.5601	4.54504	5.67994	4.65812	3.60586	3.14249	3.14915
KIF7	0.458856	0.580085	0.621688	1.21392	1.70682	1.50541	1.23928	1.36754	1.45079	0.98064	1.23258	1.06967
KIFC1	2.94354	2.0347	2.099	5.94292	6.17764	6.08442	3.39258	4.01498	3.48644	2.59839	2.63565	2.26496
KITLG	0.35543	0.412901	0.478957	0.943936	0.960489	0.929378	1.48655	1.68459	1.34354	1.0524	1.19003	1.14508
KLHL1	0.340178	0.180516	0.191186	0.438074	0.584882	0.699986	0.846101	0.740111	0.890444	0.721519	0.82818	0.78726
KPNA2	36.9439	30.8915	33.6031	82.1975	80.1228	91.8987	64.6132	67.479	61.4319	51.3735	49.8718	48.5881
LAMA1	0.0541438	0.0365058	0.058686	0.147332	0.14823	0.248948	0.205515	0.140319	0.185288	0.134811	0.164263	0.182171
LDHA	117.046	102.443	109.794	248.618	239.442	249.994	193.209	214.52	188.032	179.243	187.024	171.168
LIF	0.922163	0.843814	0.828178	2.42966	2.24237	2.10739	4.11571	4.43833	4.44945	5.37936	5.36221	5.17959
LIG1	3.25376	2.71213	3.41046	6.66656	6.28475	6.94137	6.26393	5.78635	5.70131	4.45135	5.30328	4.72044
LINC00161	6.00996	5.26779	4.69018	13.8099	14.5221	13.8166	8.77391	12.3564	12.6084	15.3631	15.4222	14.6746
LINC00162	1.64064	1.80356	1.08243	4.2056	3.05668	3.21146	2.91586	2.95783	2.49416	3.67058	3.15597	2.94861
LINC00844	0.158685	0	0.343994	0.95956	0.377769	1.36803	2.31663	1.91915	1.65274	3.35839	2.00592	1.83054
LINC00883	0.521043	0.658701	0.677705	1.41782	1.50399	1.69696	2.8525	2.92571	3.08163	4.73526	4.65992	4.59559
LMNB1	19.0371	17.3912	15.2549	40.5323	44.5154	43.8889	25.7957	31.6432	25.7646	19.6766	19.5391	16.7939
LOC100128361	0.673309	0.833462	1.23153	1.97212	1.85335	1.63255	1.53587	1.69041	2.05058	1.34466	1.32988	1.53723
LOC100288637	0.18876	0.16292	0.11832	0.429754	0.446661	0.368161	0.25897	0.288799	0.204719	0.158551	0.114993	0.170526
LOC100506688	0.0074334	0.0187946	0	0.0786617	0.0796328	0.0925657	0.10852	0.0963219	0.0718906	0.117219	0.140948	0.0857496
LOC101593348	0.0889607	0.0562319	0.0482119	0.437077	0.211782	0.468683	0.19481	0.192125	0.231636	0.313793	0.196795	0.277935
LOC101927322	0.998002	0.767974	0.470316	1.70551	1.80773	2.20292	1.90041	1.34943	1.48492	2.12477	1.53582	1.58507
LOC101927482	0.695764	0.381153	0.377066	1.52513	1.78058	1.73282	1.52361	1.44251	1.3199	1.47251	0.96746	1.23736
LOC101927851	0.942102	0.595501	0.63821	1.60224	2.10262	2.31249	1.20345	0.966444	1.44555	0.928512	1.33977	0.566031
LOC101928336	0	0	0	0.0815164	0.213948	0.172173	0	0.093163	0.0401152	0.13426	0.113605	0.0691145
LOC101929181	0	0	0	0.307803	0.290829	0.195036	0.237797	0.140712	0.242357	0.101392	0.102952	0.0391461
LOC101929705	0.227729	0.153544	0.246834	1.23936	1.46377	1.74513	0.265969	0.708217	0.389661	0.472514	0.662103	0.306485
LRG1	1.43935	1.0893	0.827809	2.35355	2.79719	2.36357	0.857674	1.70016	1.59527	1.63343	2.00513	1.72251
LYPD8	0.263852	0.259436	0.0953289	0.664792	0.785165	0.884599	0.385196	0.417875	0.654304	0.328479	0.0555888	0.211369
MAB21L3	0.097157	0.109178	0.105308	0.293752	0.289118	0.434309	0.141839	0.26578	0.265024	0.322545	0.225161	0.482555
MAD2L1	12.2706	8.34697	8.76143	31.1001	27.6948	31.0068	17.2228	24.0626	20.2347	16.1676	15.0969	15.5411
MAF	1.72566	1.59533	1.49964	4.52795	4.26197	5.06823	8.67874	10.9277	8.41535	10.4735	12.3292	10.5745
MAP2	2.11994	2.05579	2.30346	4.4155	4.34896	4.59787	7.39717	6.90483	6.87701	5.76061	7.52991	6.73267
MAPK4	0.088322	0.0651329	0	0.28373	0.170838	0.25381	0.193411	0.20982	0.312107	0.329866	0.30703	0.254714
MAPRE2	0.707155	0.64114	0.41808	1.63595	1.2626	1.32397	1.65805	1.51796	1.7855	1.60955	1.57111	1.52439
MCM10	1.98804	1.53024	1.64414	5.95868	5.75867	6.4065	4.16057	4.85438	4.01807	2.57513	2.48401	2.45242
MCM2	20.9236	18.6022	20.1411	42.4978	42.2845	42.6424	33.3984	36.7558	32.8739	25.7453	27.128	25.9059
MCM4	11.9679	10.4631	9.84716	28.0794	27.1109	29.4499	21.4633	22.8829	21.3684	16.6078	16.7826	15.8818
MDC1	0.972214	0.974883	0.84225	2.12548	2.26591	2.20329	1.41933	1.54409	1.45051	0.907022	1.07983	1.02669
MEIS1	0.23012	0.138532	0.106897	0.248487	0.508699	0.456608	0.575917	0.454383	0.317937	0.422907	0.290893	0.347626
MELK	6.55337	5.70896	6.21253	15.0877	13.8835	15.7608	9.94757	10.855	9.58668	6.40374	6.96672	6.12641
METTL7B	0.0694839	0.0585609	0.075313	0.525208	0.33083	0.266234	0.101439	0.150062	0.258461	0.317178	0.263502	0.300579
MID1	0.299157	0.277342	0.350194	0.67837	0.598231	0.613241	0.524085	0.418658	0.614255	0.506507	0.574806	0.661438
MIR4674	1.80299	1.51955	2.60566	10.9026	7.15373	5.18123	7.01912	7.78768	8.04793	7.48202	8.35686	5.77742
MKI67	6.42755	5.62168	4.94387	15.2014	14.7338	13.0835	6.91548	6.77799	6.47528	3.04239	4.42221	3.88994
MLKL	1.17475	1.0943	1.29564	2.58598	2.2324	2.44799	2.10615	1.72698	1.6559	1.36841	1.01605	1.18873
MND1	1.98557	2.54999	1.84469	4.14515	4.83944	5.29834	2.34658	3.06297	2.77845	1.9226	2.21114	1.90874
MOGAT2	0.260132	0.131544	0.225564	1.10111	0.866989	1.44524	0.759532	1.30337	1.00633	1.46811	1.51262	0.950256
MSMB	0.846747	0.446023	0.917782	1.44007	2.26776	2.53467	1.23616	1.46295	1.18112	0.966301	1.07037	1.32272
MTFR2	1.02065	0.860205	0.948238	2.60099	2.67277	2.76544	1.70291	2.36801	2.29962	1.40377	1.84314	1.68199
MYB	0.241673	0.263588	0.123269	0.795165	0.727626	0.87152	0.913173	0.749125	0.909532	0.778716	0.43129	0.519308
MYBL2	15.1569	11.5841	10.5714	36.4905	39.0637	38.5062	21.7152	25.7479	21.9355	13.0172	13.0667	12.2899
MYO1B	1.30332	1.28871	1.26805	4.5456	4.33646	5.15106	5.93285	5.88654	4.83271	4.76118	5.88954	4.88331
NAV2	0.12896	0.0637133	0.0771193	0.262179	0.127037	0.212983	0.233712	0.149819	0.119097	0.0775055	0.146153	0.111146
NCAPD2	19.4633	16.6421	16.9807	38.2226	40.0283	38.2673	25.6985	25.7421	23.2289	18.1312	20.5327	16.7231
NCAPG	2.8498	2.15142	2.24212	6.40401	6.57474	6.74548	3.59819	3.66899	3.45436	1.97253	2.67051	2.27413
NCAPH	1.95029	1.25823	1.42174	5.59659	5.35166	5.19947	3.55271	3.39938	3.61442	2.24893	2.43261	2.2979
NDC80	7.58301	5.762	6.15785	15.7942	18.1383	17.6405	6.95853	8.4639	7.02033	5.71417	5.96439	4.90602
NEFL	0.0816979	0.0918064	0.147586	0.514608	0.388984	0.573893	0.795135	0.905723	0.91168	1.29961	1.13601	1.50529
NEIL3	1.11017	1.17414	1.08533	2.46806	2.6688	2.29366	1.2076	1.71121	1.668	1.19239	1.51342	1.23462
NEK2	4.296	3.18995	3.28891	7.96715	7.96502	7.72542	4.01016	4.9942	4.05142	2.70395	3.08875	2.51778
NES	0.404521	0.182358	0.203933	1.16617	0.772649	0.621784	0.796566	0.674521	0.699862	0.749548	0.558919	0.415999
NFASC	0.16078	0.119563	0.0922597	0.40033	0.354613	0.3352	0.372794	0.33089	0.291993	0.404247	0.370616	0.359123
NLRP12	0.135247	0.0797904	0.117275	0.388472	0.386368	0.557078	0.592341	0.443974	0.412528	0.561248	0.39322	0.390043
NMU	4.19153	2.2645	2.44632	6.74268	6.90816	6.7947	2.66734	3.8066	2.59855	1.3826	2.10581	1.80804
NPPC	1.56636	1.32013	0.970152	5.41241	5.06067	6.71613	5.44458	8.82752	8.43445	11.7001	10.0887	10.2535
NPR3	0.502425	0.452446	0.402836	2.55953	2.02351	2.31406	2.75309	2.27121	2.42699	2.7133	3.10596	3.38751
NPTX1	0.230804	0.162101	0.14593	0.959516	0.744056	0.884344	1.01085	0.672917	0.722592	0.654487	0.619984	0.66562
NRGN	1.84592	1.62809	1.67507	3.63419	3.83235	4.39993	2.13081	4.37593	3.35331	2.17335	1.89929	1.69196
NRXN3	0.30543	0.28806	0.331053	0.698091	0.675176	0.67918	0.976722	0.810395	0.719538	0.58545	0.565348	0.548774
NUDT1	5.86509	6.62584	4.59877	12.6395	14.1111	14.3442	10.202	13.7446	10.8618	9.37306	7.65063	9.23697
NUF2	6.04622	3.94366	3.76111	11.2068	11.5776	12.7164	6.98472	6.76733	6.02348	4.97447	5.31685	4.52347
NUSAP1	11.4204	9.82262	9.56098	26.8311	26.1986	26.757	16.6104	19.5104	17.4678	10.6986	12.2548	11.1833
OAS1	0.0788637	0.132932	0.170959	1.07299	0.37549	0.528803	0.230265	0.454183	0.664929	1.39634	0.99691	1.23827
OAS3	1.63839	1.32772	1.21235	3.42944	3.60036	3.6368	2.11589	2.78306	2.31468	1.54284	1.7624	1.66586
OASL	0.20062	0.0845412	0.108725	1.13732	0.895502	0.72065	1.0251	0.844879	0.485063	1.76913	1.14121	2.16965
ODAM	0.527738	0.0684272	0.176003	1.28876	1.30467	1.43878	1.30382	1.22741	1.32883	1.01077	0.821057	0.936588
OIP5	7.95298	5.24099	5.50224	13.11	12.7899	14.3448	9.26371	8.77059	7.30131	5.65268	5.24055	5.85595
ORC1	2.21092	2.12757	1.68106	5.1881	5.42049	5.6739	3.99851	4.39	3.54737	2.72507	2.48196	2.64879
ORC6	9.32915	6.13857	6.31567	15.79	16.6385	17.9024	14.7508	14.5118	14.0652	9.20905	8.26679	8.22332
OSBPL10	0.347502	0.334713	0.161423	1.0319	1.10795	1.03428	1.01463	0.514619	0.443181	0.597425	0.502028	0.393709
OSBPL3	0.764105	0.551989	0.61524	1.19913	1.50721	1.42204	1.69983	1.56534	1.73242	1.60658	1.37066	1.51105
OSR2	2.77911	2.11423	2.87897	5.61411	5.82561	5.77181	4.88301	5.69387	6.07444	5.06215	3.91721	4.9176
P2RY2	0.0526611	0.0147942	0.0253684	0.141529	0.069648	0.112098	0.0512531	0.060656	0.0783539	0.101982	0.103551	0.157495
PBK	9.89798	6.49733	6.58989	21.9852	22.2318	24.6466	11.0772	13.4245	11.9952	8.3562	7.50103	7.97203
PCAT1	6.77206	4.60138	5.00726	12.301	11.7164	13.2504	10.1931	10.3398	11.7554	11.4371	12.874	10.8501
PCNA	21.6108	17.5107	17.6858	44.9486	41.2614	45.813	35.3609	42.7253	38.6286	36.0828	30.8474	31.4409
PDE4A	0.605809	0.450507	0.598693	1.3872	1.36797	1.37395	1.0665	1.28525	1.19963	1.02777	0.991033	0.770782
PDE4D	0.135506	0.0866377	0.0911631	0.218977	0.289218	0.223794	0.327434	0.395578	0.403236	0.294734	0.372117	0.300952
PDSS1	5.07355	4.27598	6.02458	10.5522	10.8473	11.0819	7.54838	8.20738	8.36627	8.42167	6.82193	8.6672
PGBD5	0.639163	0.459853	0.405532	1.10765	1.07626	1.23944	0.637246	1.1043	1.09017	0.866879	0.965612	1.34875
PGC	5.79681	2.79521	3.75111	11.7715	10.1269	12.1553	12.3783	9.21807	11.1782	14.6248	9.04114	11.3391
PGLYRP2	0.444756	0.37484	0.361551	1.5128	1.19115	1.54436	2.02905	1.4648	1.69573	1.59187	1.30012	1.01542
PIF1	2.91017	1.83545	2.00539	6.8759	6.62979	6.42449	2.64478	2.76372	2.20802	1.80749	1.75409	1.40805
PLA2G4E	0.0328227	0.0461049	0.0948701	0.330796	0.494878	0.38777	0.351397	0.434767	0.349996	0.36322	0.42874	0.494327
PLCG2	0.126108	0.0809778	0.0520713	0.226955	0.185847	0.195578	0.263006	0.21788	0.227842	0.179424	0.227731	0.230911
PLEKHS1	0.955225	1.06671	1.03536	2.09387	2.40195	2.11595	1.35966	1.49565	1.80323	1.34775	1.75086	1.50366
PLK1	19.2993	12.7037	10.8918	46.5318	51.4779	53.6836	16.1098	20.4242	16.3488	11.8866	12.9104	11.8041
PLK4	1.38733	1.42294	1.6172	3.04699	3.50524	3.3223	2.21643	2.29517	2.28814	1.27091	1.22429	1.53496
PLS1	1.29197	1.15292	1.12577	2.29778	2.84953	2.65713	2.6258	2.17746	2.29922	2.04994	1.72923	2.05779
PMP22	0.0991686	0.104474	0	0.374792	0.236083	0.546211	0.361939	0.171336	0.18444	0.144035	0.156698	0.142997
PNP	10.453	8.64596	8.98903	22.7565	21.1314	24.3909	20.8725	23.0973	21.5781	20.3266	20.0115	21.4051
POLQ	1.63172	1.27985	1.52333	3.89817	3.81364	3.85051	4.034	3.82235	3.55756	2.65416	3.21442	2.98833
POLR3G	1.41659	0.92561	1.13864	2.83932	2.59559	2.95785	2.04484	1.84249	1.90643	1.7966	1.75046	1.5913
PRC1	14.637	10.2225	10.3753	24.6299	25.4608	24.8071	12.6344	14.3293	13.3401	9.45455	9.63456	9.50123
PRCAT47	0.268941	0.26444	0.340087	0.880899	0.613571	0.794321	0.523501	0.445296	0.383481	0.595226	0.594941	0.538615
PRR11	5.84014	3.45157	3.1344	9.87894	10.538	11.204	5.70758	6.90123	5.35431	3.98895	4.17626	3.64183
PSRC1	7.28004	5.04263	4.08915	12.1194	13.1562	14.907	5.07739	6.54358	6.05183	4.62333	4.76898	4.36335
PTCHD4	0.0403992	0.0340484	0	0.213755	0.108197	0.145118	0.235914	0.148322	0.247952	0.326914	0.43408	0.223307
PTGES	0.117038	0.0493196	0.126856	0.309628	0.348279	0.476468	0.427157	0.707733	0.631255	0.485682	0.44384	0.787565
PTGS1	0.22027	0.162438	0.0596873	0.457863	0.294964	0.342869	0.66994	0.428138	0.600852	0.426568	0.475672	0.432318
PTPRQ	0.0129647	0.0109266	0.0281047	0.166594	0.169752	0.235958	0.283906	0.151196	0.13503	0.231343	0.163886	0.155788
PTPRT	0.004119	0.006943	0	0.0124537	0.0735435	0.0197279	0	0.0106748	0	0	0	0.0039596
PTTG1	15.9564	8.92738	8.30553	36.3192	37.718	37.4775	15.5298	18.2621	15.224	11.7842	13.4469	10.3994
PYGL	7.34879	5.24903	6.73067	13.7757	13.121	13.938	15.2344	14.141	14.1598	15.1412	15.4206	14.5174
RACGAP1	11.9266	8.73953	9.17517	24.1542	24.0385	24.601	11.1222	13.0321	12.0327	9.08312	9.17192	8.12296
RAD54B	0.752503	0.655002	0.615067	1.55719	1.29952	1.47118	1.20663	1.27348	1.25271	1.10063	1.15396	1.18588
RASL11A	0.474409	1.08526	1.02842	2.35646	1.53274	1.8502	1.38517	2.45895	2.34449	1.91245	1.75625	2.14996
REEP1	0.227159	0.112617	0.173799	0.323205	0.508969	0.486388	0.351136	0.346296	0.49704	0.377065	0.506735	0.48812
RELB	0.298781	0.135591	0.0996449	0.521168	0.465071	0.48434	0.536847	0.893443	0.701025	1.25895	0.72632	1.21516
RGMA	0.0520913	0.0219512	0.169384	0.27562	0.232518	0.187118	0.152096	0.168749	0.203453	0.108084	0.230469	0.150227
RHOU	7.82431	7.59458	7.78986	16.2473	15.3435	17.8109	25.701	24.5968	23.6595	26.1487	26.1297	24.8888
RIT2	0.0448427	0.0377934	0	0.271162	0.373638	0.257728	0.392794	0.426118	0.233524	0.334958	0.623539	0.646615
RPP25	0.381	0.358883	0.388671	0.880899	0.826987	0.729917	0.196313	0.580821	0.833655	0.613827	0.453288	0.430892
RPRML	1.72216	0.766034	1.24442	3.68823	2.67627	3.80336	3.35223	2.81012	1.49472	1.50873	1.02801	2.0694
RRM2	12.1353	11.1002	11.1234	31.7648	29.705	30.7016	22.273	25.5701	22.6548	13.4585	12.4145	11.9731
RUNX1	0.111374	0.0938655	0.14202	0.336736	0.272937	0.238471	0.325188	0.249018	0.292432	0.141372	0.173913	0.201533
S100A10	0.495608	0.543007	1.07437	1.49846	1.23885	1.80402	1.01295	1.92662	1.76978	2.75594	3.25777	3.14445
S100A16	0.0489575	0	0	0.370055	0.174824	0.37517	0	0.126878	0.182108	0.60949	0.185661	0.894201
SACS	3.74842	3.67318	3.55904	8.55227	8.04456	7.24435	8.18197	7.49296	9.00352	5.50792	6.97624	6.56975
SAMD5	0.0744117	0.11846	0.107539	0.224982	0.226354	0.245516	0.579377	0.35712	0.498224	0.610724	0.512122	0.588156
SEMA6D	0.0450812	0.0443267	0.0488631	0.124943	0.160982	0.158338	0.329069	0.434874	0.458351	0.611119	0.493885	0.585048
SERPINB5	0.178724	0.0836823	0.0430483	0.660449	0.330924	0.627729	2.14532	2.31589	2.52625	2.35685	2.76129	3.05437
SERPIND1	0.188335	0.0396822	0.102068	0.320303	0.532423	0.383362	1.16854	0.976177	1.1384	1.28956	1.36892	1.49365
SGK223	1.62635	1.53853	1.87071	3.67956	3.56884	4.05896	4.10253	4.84563	4.14828	4.36161	5.21656	4.3393
SGOL1	0.979937	0.601719	0.485552	1.39676	1.76631	1.93099	0.940112	0.991652	1.12477	0.708739	0.583973	0.457553
SGOL2	2.41529	1.76231	1.818	4.73316	5.57688	5.53765	1.73039	2.58879	2.4457	1.40136	1.78101	1.59089
SHCBP1	4.83716	3.02689	3.40179	11.5191	11.8428	12.0874	6.37683	7.99394	6.96849	4.37717	4.41725	4.12124
SIX2	0.0728226	0	0	0.0366963	0.433408	0.302278	0.141751	0.167757	0.288938	0.342492	0.184109	0.210015
SKA3	3.74372	3.75906	3.45591	7.58213	8.25142	8.18453	5.64848	5.19926	4.87729	3.58286	3.53232	3.37501
SLC15A2	0.501755	0.582455	0.430974	2.0752	1.55509	1.65046	3.8975	3.67204	3.1623	4.41579	4.54756	4.68689
SLC1A3	0.193535	0.253728	0.32631	0.682673	0.627109	0.659151	0.37672	0.325087	0.455934	0.223091	0.271829	0.351421
SLC26A3	0.072269	0.0456812	0.0391659	0.355069	0.279574	0.311518	0.263763	0.343368	0.25538	0.164946	0.319742	0.312627
SLC29A1	8.11012	6.82043	8.08801	15.1467	17.0553	16.2252	14.7296	14.4055	13.318	12.4009	11.4476	11.5682
SLC38A4	0.0262549	0.0110638	0.0569149	0.178608	0.125006	0.163472	0.0383294	0.181445	0.117193	0.0980571	0.132754	0.302868
SLC6A6	4.96416	3.88996	4.58379	11.1594	8.67842	10.4323	14.4943	9.48677	12.6297	11.3223	10.1361	12.2034
SMC4	12.3945	10.2308	10.0436	22.8459	23.0907	23.09	11.8234	13.512	12.0637	8.81842	8.85419	8.02218
SNAI1	0.796866	0.826581	1.59455	1.80698	2.11593	2.43673	2.32668	1.16496	1.86967	2.03497	1.58845	1.59099
SNAI2	0.248039	0.480808	0.268848	0.787438	0.531439	1.25926	2.17267	2.09987	1.90063	2.75855	2.53971	2.52748
SOX8	6.27645	4.6394	5.13013	16.0732	12.1046	17.4124	20.479	16.6808	20.6803	23.9965	18.1225	21.2825
SPAG5	11.0532	8.06585	8.63193	25.6352	25.7416	26.5157	13.7913	15.3606	12.9831	10.3589	10.2406	9.30562
SPATA18	1.62956	1.5216	1.49942	4.20031	3.44678	3.67216	6.6064	6.46133	6.15745	7.22938	7.57278	7.03239
SPC24	10.5533	8.48999	7.27911	20.7883	24.4572	21.9027	15.4067	18.026	15.4642	11.2802	10.0052	10.3755
SPC25	1.55326	1.63636	1.05223	3.37543	3.90573	3.57087	2.32429	2.0798	2.18108	1.25691	1.10445	0.933226
SPOCK1	1.05072	0.757731	1.1506	3.11131	2.66898	2.79116	2.59346	2.82596	2.94135	2.6611	3.6149	3.01977
SSTR5	0.365506	0.21077	0.125106	0.697958	0.732744	0.79237	2.97693	2.27671	2.93383	3.04951	2.74788	3.66158
STMN1	7.60638	6.44735	6.13617	13.1886	15.0324	15.1145	10.4688	12.4019	10.3347	7.90327	7.85361	7.67489
TACC3	14.6152	11.5565	11.1468	33.5177	35.7805	36.6679	19.6954	22.9743	19.7714	17.2696	16.2384	15.5379
TARP	0.76368	0.858171	0.551831	3.38649	2.18164	3.46256	2.97305	4.96986	4.65871	5.19734	6.88625	4.60056
TBX10	0.472877	0.341605	0.219663	0.919113	1.40718	0.970643	1.18346	1.3714	1.35692	1.0933	1.15282	1.26633
TERT	0.846905	0.889468	0.734363	2.26515	2.40389	2.15917	2.20649	2.45371	1.92892	1.55718	1.81173	1.41535
TGFB2	0.0965994	0.0814138	0	0.238963	0.198608	0.260773	0.589741	0.622073	0.555317	0.991236	1.1767	1.19876
TGM4	0.0348694	0	0.0377946	0.131783	0.145269	0.150306	0.0509056	0.150612	0.168616	0.274931	0.110195	0.351962
THBS1	10.3938	7.81698	8.69967	24.8567	21.5906	23.4454	53.1928	51.4225	51.92	52.124	60.6207	57.2577
TICRR	1.10548	0.977947	1.10474	3.1883	3.70494	3.5523	2.93016	2.83785	2.54306	1.22333	2.22002	1.51492
TIMELESS	10.034	8.85973	8.07409	18.584	19.2115	19.34	14.6486	14.6196	13.0746	10.9714	9.76376	10.0468
TK1	45.173	35.226	34.5368	82.9092	76.87	85.2861	52.452	54.5137	51.3605	39.5867	32.4881	30.946
TMCC3	0.308274	0.245378	0.259883	0.893223	0.927547	0.672615	0.725076	0.791522	1.08299	0.909704	1.07164	0.954892
TMEM158	0.984418	0.568913	0.914573	2.59369	2.31005	3.12527	2.79217	3.08575	2.76201	3.50154	3.55541	3.62308
TMEM37	0.0619877	0	0	0.374837	0.147569	0.296889	0.0904955	0.160647	0.29975	0.205789	0.156716	0.327741
TMOD1	0.244188	0.231526	0.231589	0.599865	0.581319	0.482432	0.356488	0.316417	0.20437	0.189999	0.192922	0.190726
TMPRSS11E	0.0367181	0.061892	0.0265323	0.20353	0.131118	0.199309	0.107209	0.0951584	0.0637379	0.0711072	0.0618868	0.058829
TMSB15A	2.51227	1.72034	0.510568	6.17158	6.07422	6.24185	5.7307	5.42565	4.9061	2.73667	2.28256	3.99995
TNFSF10	0.153584	0.0862933	0.221957	0.361166	0.406249	0.326927	0.199303	0.309575	0.228515	0.18412	0.043143	0.164046
TOP2A	9.90656	8.21901	8.03845	22.0108	22.2532	22.5396	15.4444	15.1609	13.9217	9.9645	10.6157	9.98631
TPX2	15.0777	10.7099	9.68797	32.183	33.719	34.9447	16.3005	18.5386	16.2625	11.9332	12.8508	11.8316
TRDN	0	0.0120249	0	0.0575177	0.0509493	0.0410011	0.0555452	0.0534101	0.0566103	0.0749971	0.0480954	0.109726
TRIB2	18.4059	12.0919	16.1556	34.8575	27.2059	35.819	56.8946	43.3437	51.1611	55.4118	44.1934	54.0738
TRIM54	0.736074	0.470619	0.440179	1.11275	1.26892	1.09409	0.296439	0.964765	1.26514	0.842635	1.09089	0.927191
TRIP13	6.15889	5.52957	4.47679	14.6152	15.7932	16.5083	12.0596	11.8565	11.5295	9.85922	9.61048	10.3654
TROAP	7.18666	4.94441	5.00758	13.4142	14.2282	14.576	8.19	9.77173	8.14247	7.19712	6.07185	7.22582
TTK	2.69911	2.08524	2.1379	6.17284	6.11665	6.72885	3.18265	4.67828	3.69419	2.65659	3.10573	2.97722
TTPA	0.0595972	0.0669713	0.0430646	0.390414	0.236464	0.133205	0.0580038	0.102968	0.118232	0.14839	0.0502243	0.0763883
TTR	0.901494	0.284917	0	2.04423	1.47546	2.91444	4.44179	3.50445	2.97606	5.28418	3.20504	5.74131
TUBA1B	133.897	111.564	111.987	303.58	290.572	311.409	194.429	225.017	201.889	148.775	144.911	139.079
TUBA3C	0.168558	0.0852362	0	0.407705	0.481527	0.710428	0.590584	0.407711	0.802545	0.391709	0.639218	0.583329
TUBA3D	4.16499	3.88827	2.36138	10.7038	11.5932	12.0303	10.5706	12.6206	9.8676	9.91826	10.6514	9.27042
TUBA3E	5.7719	4.80732	3.90087	10.6247	11.0734	11.7733	10.1116	9.91361	9.21941	8.00285	8.92713	7.73536
TUBA4A	16.0897	13.9688	13.5665	42.6348	38.0633	42.292	29.8848	31.1471	30.1725	26.2217	25.2131	26.1797
TUBA4B	0.303111	0.287394	0.328539	1.60379	1.08239	0.90734	0.553137	1.11285	0.422808	0.66037	0.57474	0.619189
TUBB	15.929	14.3527	14.2722	33.8369	33.763	37.1788	27.5738	30.1148	27.4427	24.6379	26.0569	24.1169
TUBB4B	103.653	94.6155	93.0421	208.962	211.435	233.112	148.444	157.451	148.234	137.824	128.576	134.584
TYMS	4.69027	3.78593	3.4369	8.48859	10.3008	10.6308	8.67968	8.67418	7.32262	5.75685	5.4279	5.96939
TYMSOS	3.46926	1.61858	1.61156	6.93037	6.56295	8.12994	6.33093	6.42207	7.00539	6.32426	5.3252	7.08692
UBE2C	10.2995	8.12039	8.10258	24.3598	27.6336	26.057	15.1575	20.4496	16.2514	12.8567	12.0746	11.977
UBE2S	94.6515	70.9661	86.6988	186.294	209.862	206.859	95.1118	116.24	102.749	101.985	84.9081	86.8534
UBE2T	19.6648	15.5105	17.1511	40.3886	40.9457	40.7491	27.2857	31.1029	26.572	23.6488	18.8429	20.7227
UHRF1	3.21888	2.87394	2.61669	7.35998	6.59731	7.13025	5.46284	6.13486	5.45535	3.62327	4.24697	3.59716
VASH2	1.24492	1.07863	1.56374	2.8142	3.17142	2.60791	3.49902	3.36704	3.01216	2.53962	2.66204	2.43824
VRK1	4.97383	4.91647	4.79208	11.0466	10.379	12.5286	10.6678	8.38124	9.57041	8.33259	7.52933	8.35266
VWCE	0.177443	0.299098	0.160274	0.67062	0.404825	0.623232	1.42477	1.13688	1.07807	1.42362	1.34583	1.67735
WDR62	2.98623	3.24118	2.24542	6.21355	6.40081	6.4071	4.79394	4.58825	4.10708	3.03633	3.35699	3.78168
WEE1	4.12143	3.76753	4.17311	7.77351	8.45826	8.44035	5.13036	6.13854	5.54592	4.43929	5.06288	4.28488
XKR5	0.135188	0.052586	0.180344	0.597387	0.297076	0.418373	0.212542	0.332386	0.332663	0.189878	0.210327	0.219928
XRCC2	2.58963	1.73741	1.84663	4.76477	5.25236	4.37368	4.32777	4.54776	4.0432	2.81386	3.10124	3.37383
ZBTB7C	0.0877503	0.0633907	0.135874	0.322163	0.343194	0.372247	0.475823	0.422338	0.456969	0.468187	0.380312	0.361521
ZNF257	0.341646	0.300457	0.225404	0.763491	0.848692	0.512235	0.86742	0.65443	0.552533	0.431491	0.619642	0.456941
ZNF385B	2.09919	1.8912	1.75224	6.31037	5.72975	6.54089	6.76324	7.4725	7.34168	7.76998	8.41821	8.04866
ZNF556	0.0639983	0.188782	0.138735	0.386995	0.418979	0.64369	1.2146	0.635787	0.642751	1.48725	1.6989	1.56881
ZNF681	0.0080478	0.0339134	0	0.0729971	0.0670559	0.131052	0.11749	0.159901	0.137704	0.0868315	0.132251	0.0851006
ZNF695	0.306258	0.175987	0.181064	0.58925	0.546814	0.506719	0.528397	0.613311	0.528173	0.589239	0.615902	0.695874
ZNF812	0.312004	0.306782	0.281815	2.31904	2.44493	2.36603	4.63084	6.19916	6.90538	9.55957	11.1418	10.8475
ZWILCH	4.78804	4.37051	4.58626	10.677	12.137	11.428	7.5706	8.72589	8.56781	5.69016	6.69598	5.6579
ZWINT	13.5307	10.8085	12.247	32.9242	33.9935	33.4984	24.3309	27.7941	24.146	17.0676	16.1399	16.5916

## Sheet: C4-2B VIC rep
Supplementary Table S4. C42B_gene_list_7days_2fold_adjP0.05
GENE_NAME	DMSO1	DMSO2	DMSO3	VIC1	VIC2	VIC3	OLA1	OLA2	OLA3	COMBO1	COMBO2	COMBO3
AARS	157.954	158.267	157.139	69.376	75.5634	70.949	72.1785	75.5465	71.492	74.4112	72.2421	70.1194
ABLIM3	0.448671	0.415031	0.355837	0.264692	0.169336	0.157237	0.35147	0.226882	0.130258	0.127154	0.124499	0.126237
ABTB1	5.24935	5.36128	7.28734	2.26733	2.95489	2.52655	4.30364	3.14973	3.61666	4.29236	4.41288	4.12648
ACAD11	0.705781	1.14009	1.24311	0.422337	0.472556	0.45071	0.515183	0.508082	0.426613	0.390513	0.557608	0.565394
ACKR3	10.7561	9.9046	9.49948	5.11902	4.80117	3.12436	3.12602	2.17239	3.61199	2.37643	2.07728	2.34563
ACRC	1.20105	1.09544	1.24831	0.522315	0.567931	0.677679	1.15292	0.724857	0.954711	1.10606	1.12308	1.05968
ADGRF4	0.248039	0.250856	0.322617	0.0999921	0.0590488	0.126718	0.193126	0.071424	0.0861127	0.0548965	0.0627089	0.238442
ADGRG6	10.0352	11.2937	11.219	4.31499	4.45256	4.28829	3.35554	2.97187	2.50344	1.61464	2.12689	1.73298
ADM2	60.6687	62.8675	61.7793	11.4505	13.5166	11.8268	10.1825	11.0675	10.5507	11.3339	11.8486	11.5513
AGXT	0.588961	0.165458	0.28372	0.0494642	0.0389471	0.0626848	0.191071	0.084797	0.170393	0.0543125	0.0413612	0.031454
AKAP5	0.556155	0.58421	0.891113	0.255884	0.249449	0.223905	0.28241	0.187999	0.167898	0.18062	0.163022	0.170464
ALDH1L2	1.1721	1.30348	0.932147	0.125816	0.0742986	0.119583	0.121501	0.0299566	0.0877135	0.0402931	0.0789039	0.0800056
ALDH2	40.7887	42.7408	42.5323	12.8158	13.9279	11.5731	14.0067	15.3047	14.8418	14.9146	13.1869	14.1031
AMIGO2	0.21174	0.144994	0.229504	0.060018	0.0630093	0.0507063	0.115919	0.0685931	0.137833	0.0439339	0.0669148	0.0381652
AMT	3.15809	3.34205	2.62518	1.07689	1.07403	0.841576	1.94126	2.1333	1.58985	1.61601	1.47078	1.66632
ANK2	0.208844	0.118354	0.218559	0.0217736	0.0171441	0.0413899	0	0.0124423	0.0187514	0.005977	0.0364135	0.0034614
ANO9	2.60069	2.20719	2.48376	1.2647	1.29887	1.02783	1.85854	1.38255	1.74535	1.63017	1.40237	1.67837
APOL6	0.479599	0.447668	0.391273	0.140328	0.122768	0.148196	0.240917	0.222746	0.16497	0.273925	0.254237	0.292489
ARHGAP23	0.123944	0.145498	0.163129	0.0468427	0.057959	0.0127206	0.103397	0.0650072	0.0526899	0.0440864	0.0335736	0.0468082
ARHGAP26	2.53308	2.80263	2.67036	1.38136	1.39743	1.27969	1.41842	1.26398	1.25201	1.15197	1.76917	1.46771
ARHGAP9	0.703014	1.0665	0.83819	0.0265693	0.0627604	0.0336707	0.205265	0.0607308	0.0915255	0.0437604	0.111084	0.118267
ARHGEF2	10.9789	11.9231	13.7621	2.81839	3.16191	2.7663	2.95299	2.44211	2.55636	2.31592	2.51072	2.62387
ARHGEF25	2.43152	1.85483	1.57746	0.965911	0.823917	1.22408	1.451	1.10392	1.12232	0.972205	0.987164	0.73365
ARHGEF38	0.326201	0.448557	0.390784	0.116794	0.214577	0.115119	0.125321	0.0815718	0.0894068	0.0641211	0.0868102	0.0330084
ARIH2OS	3.66465	4.10888	4.11394	1.33553	1.05157	1.31638	1.14643	1.49808	1.19275	1.35781	1.61309	1.25816
ASAP3	6.43508	7.30206	6.00581	2.24643	1.70883	2.12307	3.08862	2.29541	1.85498	2.1008	2.40375	1.92483
ASNS	167.437	190.923	191.423	25.8472	26.5359	26.9857	21.6972	22.3518	20.2807	23.7079	24.4913	22.9827
ASS1	32.0001	30.3796	32.8753	12.0619	10.9118	11.5185	13.1352	10.9499	11.3875	11.9056	12.8757	12.1307
ATF3	15.9633	16.1724	15.766	6.14957	5.94251	5.92363	8.09819	7.43639	6.61807	8.33812	8.07685	7.70247
ATF4	389.506	398.908	392.49	143.23	143.358	148.131	140.992	149.098	146.804	172.641	164.569	161.701
ATF6	11.6962	12.1818	13.8641	6.6411	6.17755	5.99349	5.94802	5.48295	5.80434	4.83069	5.58822	5.60852
ATP2C2	41.3653	46.1845	49.3366	8.9142	9.42885	8.05496	7.42186	6.77911	6.18987	5.71577	5.90335	6.35042
ATXN1	3.90331	4.51195	4.3693	0.713445	0.626119	0.692226	0.7751	0.794144	0.789963	0.738494	0.988071	0.902626
B3GNT7	0.0721195	0.109408	0.125072	0	0.0343379	0	0	0	0.0214612	0.0239425	0	0.0277316
BCAT1	4.68315	5.50246	5.3531	0.602856	0.748529	0.666039	0.597109	0.485826	0.589542	0.513433	0.762611	0.594689
BCL11B	0.721599	0.958814	1.18377	0.216208	0.255357	0.168134	0.550455	0.533509	0.478794	0.528756	0.690289	0.562442
BDKRB2	0.274078	0.136496	0.351084	0	0	0.0119336	0	0.0215242	0.0278044	0	0	0.0119761
BEST1	12.128	11.1732	11.4352	0.467714	0.53399	0.281544	0.271005	0.146998	0.161117	0.487881	0.762636	0.460997
BEST4	1.12257	1.17736	1.51417	0.452541	0.682949	0.477912	0.364184	0.818895	0.890802	1.30436	1.35596	1.39088
BEX2	53.3982	53.6599	60.6247	21.3069	20.3224	18.569	19.992	20.587	21.2684	23.6536	21.5821	24.5761
BHMT	0.773842	0.7227	1.31481	0.0316175	0.024895	0.0601022	0	0.0542022	0.0622374	0.0867914	0.158628	0.0603162
BHMT2	0.157787	0.166228	0.42756	0	0	0	0	0	0	0	0	0
BMP7	7.96428	6.98558	8.49182	2.70604	2.03804	2.3359	2.99196	2.34191	2.4993	2.433	2.18076	2.06989
BVES	0.867378	0.791944	1.01849	0.382448	0.52698	0.354846	0.553998	0.444895	0.544456	0.352445	0.445431	0.373481
BZRAP1	6.83978	6.88656	6.36081	2.84426	3.1531	2.79769	3.39125	2.95725	2.83981	3.03285	2.73035	2.69012
C11orf85	4.80303	5.33149	6.09479	2.53837	3.02123	2.13208	4.10454	3.81183	3.89274	5.12063	5.38041	6.0061
C16orf45	1.16069	1.34506	1.25806	0.50615	0.637651	0.427622	0.553964	0.645953	0.631008	0.72249	0.521989	0.858289
C17orf107	1.5608	1.31544	1.06653	0.435997	0.484652	0.390021	0.693486	0.63019	0.530088	0.394251	0.750594	0.505571
C1QTNF1	0.358914	0.290393	0.466829	0.0868135	0.102533	0.151273	0.293427	0.223238	0.160207	0.131069	0.108888	0.220817
C22orf23	11.81	12.8474	14.2669	5.26958	7.18362	6.20458	5.92435	7.23595	7.25716	8.9814	8.35232	8.37726
C4orf36	1.55478	1.0677	1.12347	0.261158	0.479804	0.275799	0.672537	0.497451	0.642594	0.525719	0.509544	0.719632
C5	0.373203	0.322599	0.394139	0.144663	0.125295	0.164995	0	0.148798	0.0854283	0.103248	0.120965	0.156384
C5orf28	8.27572	8.98579	10.5916	3.52133	4.14766	3.75503	2.93057	3.12466	3.6771	3.80361	3.27962	3.56815
C9orf173	1.25627	1.02227	1.40861	0.327439	0.670328	0.37346	1.01187	0.673599	0.386728	0.359534	0.438079	0.583007
C9orf173-AS1	0.799208	0.673571	0.93289	0.185876	0.29271	0.294446	0.179501	0.371757	0.297283	0.280631	0.23314	0.265945
CA1	1.00352	1.04991	1.50028	0.104624	0.0411896	0.132588	0	0.179359	0.283178	0.0574397	0.0437426	0.0332651
CALCA	1.77745	1.71649	2.80957	0.05598	0.0440775	0.141884	0.10812	0.159945	0.110194	0.245868	0.234048	0.106792
CALCB	0.912861	0.940326	0.989442	0.153334	0.181098	0.0971584	0.296151	0.306673	0.226373	0.210454	0.192323	0.243761
CALML6	1.66215	1.68103	2.05897	0.430756	0.847921	0.591378	0.693306	1.1487	0.84792	1.22186	0.840447	1.18697
CAPN12	0.317496	0.394336	0.362244	0.101047	0.139234	0.0960406	0.146372	0.0866127	0.0994525	0.138689	0.168987	0.112446
CAPN5	9.08763	10.4295	10.4309	2.01661	1.91391	1.77979	1.94745	2.02692	1.96707	1.69036	2.10782	1.96932
CAPS	8.96203	9.40043	8.71081	3.97612	4.81202	3.26592	6.04406	5.46987	5.18162	6.64983	6.18776	6.74238
CARD9	3.96521	4.1514	4.69828	1.93607	1.671	2.14684	2.0854	2.17013	2.27197	2.1054	1.96137	2.24919
CARS	27.9466	29.2274	28.948	10.8905	10.7215	10.9755	9.47749	9.37882	9.68675	10.1006	9.94817	9.55665
CATSPERG	1.26364	1.24249	0.791353	0.445735	0.668501	0.56487	0.778908	0.715613	0.793844	1.01381	0.976163	1.07978
CBS	16.6079	20.1597	19.6735	7.85222	8.87476	7.57336	11.4444	11.3749	10.6229	12.3204	12.2232	12.0868
CCDC116	0.357801	0.28145	0.568799	0.0360601	0.113572	0.159943	0	0.144243	0.141965	0.0791893	0.120611	0.0917218
CCDC154	1.14549	1.52857	1.18985	0.541148	0.852178	0.571488	0.418072	0.804004	0.763409	0.831867	0.8145	0.917636
CCDC30	0.371306	0.583199	0.658564	0.255144	0.321433	0.161669	0.197115	0.174959	0.150672	0.210115	0.320022	0.275817
CCDC40	4.19889	5.0782	4.50563	1.96776	2.21161	1.98088	1.74703	2.25797	1.86643	2.16064	2.33542	2.08885
CCPG1	3.61222	3.65446	4.31541	1.75093	1.21494	1.47003	1.37385	1.25069	1.24401	1.31575	1.24449	1.5031
CD55	12.8717	13.112	16.1596	2.23558	2.60445	3.16556	2.86386	2.62017	2.27889	2.51733	2.49883	2.33548
CDC42EP1	31.9476	29.4528	30.0404	11.8456	12.9253	14.4557	11.1569	10.5296	11.4248	11.8425	12.2897	9.62493
CDH4	0.132936	0.10481	0.195216	0.045379	0.0510436	0.0616155	0.0876455	0.0703848	0.105277	0.0640632	0.14636	0.0948135
CDR1	2.49559	3.01922	3.05398	1.46039	1.43735	1.46516	1.88041	1.5995	1.49724	1.46991	1.98438	2.16687
CEBPB	21.7675	19.9545	20.6914	5.24709	4.78068	5.46211	5.21192	5.22576	4.77699	6.1112	6.04853	5.52923
CEBPB-AS1	0.510028	0.503963	0.876879	0.265872	0.188408	0.10108	0.359456	0.303858	0.274761	0.321125	0.377941	0.30432
CEBPG	26.6851	27.1138	27.2794	10.6074	10.6094	10.056	9.45263	8.69436	9.16026	9.09511	10.0341	9.58393
CELF6	1.05305	1.75036	1.74379	0.685414	0.591908	0.490344	0.68326	0.606459	0.66372	0.534101	0.647085	0.604568
CEMIP	0.503378	0.703037	0.763851	0.108711	0.171194	0.220427	0.272955	0.205001	0.208642	0.196955	0.254527	0.214299
CFAP69	3.95299	5.05947	3.92151	1.25595	1.56311	1.09104	1.252	1.56272	1.47539	1.63485	1.9649	1.61018
CGNL1	3.62637	3.57268	3.42865	1.57247	1.89112	1.77438	1.10251	1.43402	1.45226	1.37182	1.7922	1.43825
CHAC1	44.3766	45.9032	46.4283	2.28011	2.63312	2.50426	2.25084	1.85307	2.04466	2.83741	2.75396	2.15875
CLGN	61.3284	69.5985	74.3859	31.1189	30.832	32.3193	29.8624	28.2023	25.459	23.3279	22.2737	22.1217
CLIC4	35.2823	38.5711	40.5684	8.52118	8.3657	8.73158	7.1616	6.77426	7.13224	6.54753	7.69172	7.00561
CNTN2	0.0818044	0.0689446	0.20689	0.0103056	0.0162288	0.01306	0	0.011778	0.020286	0.0169736	0.0086174	0.0262131
CNTNAP1	0.613558	0.767579	0.706595	0.434784	0.273872	0.275496	0.419873	0.347832	0.292415	0.350094	0.484746	0.331773
COL16A1	4.47583	5.87929	5.92712	0.353885	0.479264	0.466409	0.656157	0.574313	0.376166	0.730515	0.615499	0.729109
COL6A2	32.2366	30.6602	32.709	15.7286	16.4982	14.5803	17.2637	17.6534	18.4996	20.2986	19.3627	20.154
CPLX3	3.5083	3.43863	3.3801	0.903582	0.98986	0.871263	0.758777	1.18983	1.12132	1.42352	0.821261	1.57386
CPT1C	2.32459	1.91718	2.37562	1.02915	1.38349	0.842971	1.30898	1.20488	1.1735	1.17137	1.21738	0.798087
CRAT	5.91304	5.4757	5.4596	2.40028	3.06299	1.94047	1.22559	1.73422	1.4799	1.04513	0.968934	0.649128
CRHR2	0.364113	0.220949	0.410446	0.110089	0.121354	0.0279026	0.0425253	0.0377453	0.054176	0.108791	0.0368218	0.0700049
CSTA	32.6238	31.8114	33.0307	13.381	12.1916	13.5054	12.3683	12.7805	10.536	13.9055	12.1481	13.8574
CTAGE5	15.7437	17.6268	18.3579	5.14027	5.23863	5.03924	4.57061	4.55565	4.39098	5.49502	5.48225	4.74882
CTH	18.5935	17.0297	20.0209	3.17652	2.99554	2.66809	2.06884	2.00515	2.0358	1.72366	2.47085	1.80855
CXCL12	2.31287	2.07424	2.01409	0.806874	0.752967	0.53967	0.259734	0.350077	0.330893	0.213287	0.0999548	0.180531
CXorf36	0.150636	0.147002	0.189053	0.0479416	0.0849336	0.0607553	0.0694462	0.109582	0.0707779	0.0987014	0.040088	0.0838361
CYP46A1	1.03214	0.848668	1.25516	0.608907	0.23972	0.409941	0.441019	0.391446	0.524388	0.355189	0.286402	0.605002
DAPK1	4.21626	3.83436	4.4074	1.18408	1.12077	1.1334	1.43542	1.40364	1.43196	1.86031	1.74849	1.97049
DCST1	2.59498	2.53237	2.02316	1.03235	1.35475	0.959403	0.864021	1.17985	1.11767	1.30357	1.38118	1.46611
DCST2	6.57095	8.56202	7.68448	3.49635	4.03939	2.83657	4.10223	3.49174	2.92662	3.74936	3.96188	4.17651
DDIT3	44.7854	49.5661	55.9995	8.52169	9.35146	11.182	10.627	10.4294	9.84016	13.004	12.2876	13.3126
DDIT4	382.301	348.789	379.891	98.7144	98.2229	95.3677	90.6236	93.5597	88.2984	102.223	92.5407	91.7195
DENND6B	9.38344	10.3468	9.09707	5.31949	5.05718	4.19457	5.17512	5.40401	5.56522	6.07886	6.75449	7.49192
DHRS3	8.25898	9.16145	9.08349	3.02955	3.32511	3.25757	3.45759	3.93454	3.04952	4.66214	5.7958	5.25403
DLGAP1-AS2	1.24627	1.62327	1.10522	0.342551	0.472006	0.16279	0.496206	0.195747	0.463577	0.329112	0.429654	0.65348
DMGDH	1.14861	1.45207	1.54268	0.0943693	0.0594436	0.0239184	0.0364532	0.0323557	0.0371522	0.0932573	0.126256	0.0960144
DNAAF1	0.515139	1.01304	0.418766	0.162241	0.204392	0.164483	0.313354	0.241047	0.271458	0.40973	0.352724	0.474574
DNAH10	0.0956246	0.149939	0.139802	0.043704	0.0608821	0.0788173	0.0324655	0.0307373	0.0579041	0.0664446	0.0421668	0.049169
DNAH7	0.240466	0.312886	0.292648	0.18495	0.125539	0.11315	0.11086	0.178575	0.122401	0.126049	0.11199	0.0932759
DNAJB9	20.7457	22.294	26.5278	9.28094	9.56367	8.3278	8.30099	8.29336	8.67473	8.87406	8.80227	9.66454
DNAJC10	34.3057	37.3004	39.5082	13.522	13.4177	13.6416	11.8104	11.3202	11.5145	10.4261	11.6446	9.99255
DNASE2	70.1495	63.5769	64.745	19.2886	21.9133	20.1289	21.4401	19.3676	20.011	19.8825	19.1571	17.2969
DNM1	1.56924	2.24401	1.44994	0.758353	0.949255	0.788549	1.31447	1.08893	0.899494	1.34511	1.08939	1.33541
DOK1	1.10832	0.842513	0.942195	0.427086	0.569087	0.416336	0.888331	0.638292	0.533519	0.577167	0.57689	0.543164
DUSP27	8.19166	9.68952	9.01936	0.391888	0.570844	0.310394	0.227069	0.235136	0.077141	0.225907	0.294921	0.224279
EFCAB6	0.137904	0.116225	0.298945	0.0160365	0.0505071	0.0406453	0	0.0366553	0.0710256	0.052825	0.160913	0.0917776
EFCC1	14.1452	14.9674	15.5424	6.55026	6.68399	5.95587	5.72994	6.07618	5.83981	5.72482	6.75443	6.12651
EFHC1	3.53338	4.19418	4.49901	1.84424	1.6115	1.41798	2.19366	1.90853	2.13058	1.85832	1.92766	2.18102
EMILIN1	0.797863	0.694852	0.691838	0.281438	0.221598	0.331184	0.0388265	0.172311	0.316568	0.28695	0.168095	0.191748
ENTPD3	1.01655	1.20221	1.20846	0.198291	0.214679	0.204173	0.191491	0.099147	0.134174	0.122471	0.0621779	0.110331
ERICH2	1.13821	1.45891	1.64493	0.322628	0.282256	0.386144	0.55389	0.409692	0.405742	0.629779	0.539552	0.547086
ERN1	14.2303	15.7453	16.4147	5.21037	5.15926	5.05229	4.57426	5.35707	5.09903	3.6732	4.90144	4.04116
ERO1B	3.9934	3.38307	4.21628	1.42323	1.20682	1.08019	0.99683	1.14396	0.985158	0.875814	0.745434	0.82546
ESRP1	42.3678	47.4711	47.9175	20.3113	19.9009	19.134	17.8899	18.2763	17.5789	16.2249	17.5223	16.0458
ESYT1	63.9005	66.9507	71.9776	30.1981	30.2674	28.2571	27.6276	28.6092	26.2293	25.9238	28.0947	25.4785
F7	0.179848	0.096457	0.106328	0	0	0	0	0	0.0121633	0	0.0206676	0
FAAH2	4.59977	5.62885	5.97151	2.8286	2.75305	2.66358	2.0487	2.55925	2.45531	1.89802	2.36523	2.09848
FAM129A	24.3764	29.1504	29.5848	3.85635	4.24204	2.88193	2.01539	2.15829	2.21591	1.32012	1.78302	1.24775
FAM132B	2.07201	1.54888	1.67949	0.844368	0.686284	0.60406	0.526072	0.669279	0.495947	0.373843	0.227757	0.519609
FAM167A	0.229944	0.236862	0.304619	0.0386239	0.0304116	0.0244736	0	0.0110356	0.0380145	0.0212048	0.09689	0.135084
FAM218A	2.23673	2.89862	3.38891	1.38163	1.51729	1.10584	0.983129	1.68291	1.39562	1.65678	1.58093	1.64154
FAM228B	1.32086	1.19467	1.1174	0.633129	0.766943	0.493754	0.94064	0.974059	0.86281	0.721925	1.42534	0.805208
FBLN7	0.750526	0.55587	0.542326	0.240673	0.189501	0.239642	0.199216	0.255411	0.270715	0.169883	0.201247	0.218632
FBXO15	1.32836	0.905162	1.04156	0.341811	0.639195	0.541461	0.165044	0.537139	0.672836	0.4926	0.500179	0.380373
FBXO32	0.40649	0.666145	0.734318	0.204836	0.331527	0.216319	0.395622	0.377163	0.476009	0.518549	0.513841	0.506543
FCGRT	0.497731	0.566307	0.593435	0.263354	0.236982	0.0476775	0.363317	0.171989	0.22217	0.103274	0.125836	0.0717709
FER1L6	0.397486	0.407826	0.355904	0.0522517	0.0308564	0.0165543	0.0252299	0.0149293	0.0257137	0.0286866	0.032769	0.0083066
FFAR2	1.09514	1.26642	1.43546	0.577524	0.606307	0.512318	0.446174	0.374021	0.359994	0.147964	0.160972	0.24483
FGF21	3.7221	4.03326	3.71417	0.089315	0	0	0	0	0.0439529	0	0	0
FIBIN	0.417597	0.498596	0.414911	0.0263041	0	0	0	0.0300622	0.0388336	0.0144412	0	0.0167266
FLJ46906	2.61172	3.38978	3.62345	0.947577	1.11915	0.800562	1.67765	1.12809	1.12693	0.867047	0.792349	0.7532
FLRT1	1.07891	1.28931	1.60577	0.705965	0.498359	0.647853	0.658246	0.528612	0.670868	0.681608	1.09921	0.72756
FOXN4	4.25843	4.04912	5.07217	0.966824	0.816959	0.926396	0.592082	0.552479	0.71948	0.336602	0.374644	0.449853
FOXQ1	0.608771	0.456063	0.488772	0.204512	0.107352	0.19438	0.0658327	0.0389552	0.067095	0.0935656	0.0570031	0.130048
FRAS1	3.46365	3.86203	3.994	0.563745	0.571779	0.52068	0.609003	0.417696	0.545447	0.364582	0.515338	0.455698
FRMD3	0.555226	0.709226	0.789868	0.354103	0.278814	0.357336	0.658589	0.389707	0.574407	0.612019	0.570258	0.6088
FSIP1	0.650563	0.845938	0.805874	0.309094	0.287624	0.391708	0.596987	0.256913	0.566951	0.370244	0.587408	0.553917
FTH1P3	3.01443	2.67913	2.49504	1.57425	1.10905	1.155	1.60027	1.65713	1.34554	1.63757	1.24708	1.00106
FURIN	30.0429	27.644	30.4624	11.738	10.3958	10.7531	11.0491	9.94664	10.1108	11.6245	10.3401	11.7452
FUT1	5.86162	5.28265	5.44574	1.00527	1.07003	1.01444	1.25843	1.20208	1.46579	1.18556	1.32315	0.911515
FUT3	2.11973	2.0247	1.83804	0.213632	0.360448	0.0193379	0.176833	0	0.090112	0.117286	0.102077	0.0970338
FYN	0.809391	0.932276	0.965021	0.387469	0.305085	0.232594	0.196937	0.0815737	0.130464	0.257508	0.375153	0.350133
FZD2	2.38227	1.50006	1.69173	1.03487	0.651871	0.760655	0.319803	0.532229	0.580572	0.272715	0.328831	0.302713
GABBR1	0.360426	0.427979	0.392245	0.1853	0.194535	0.121607	0.187467	0.234465	0.175863	0.215574	0.232418	0.224441
GARS	177.364	180.661	172.431	53.0505	55.6265	55.8061	45.5943	47.6003	45.5489	45.1164	48.5195	45.0525
GDF15	1336.53	1251.17	1430.14	670.027	702.557	550.478	509.65	592.988	649.149	563.059	522.482	506.782
GDPD1	19.5642	17.327	19.343	9.98015	9.63433	9.24027	8.00957	8.45038	8.6229	8.25632	7.60218	9.22971
GLDC	0.658902	0.590029	0.505877	0.394285	0.294112	0.236685	0.521044	0.450618	0.418701	0.319002	0.312342	0.435468
GPR1	0.256501	0.465614	0.684354	0.0596556	0.0704575	0.0189001	0	0	0	0.0327515	0.0249416	0.0189674
GPT2	79.9642	83.9636	87.5534	30.4734	28.1519	29.2425	28.1888	29.6723	29.7219	32.2624	31.844	30.9906
GPX8	4.61028	4.14147	5.80495	1.25201	1.11725	1.21643	1.08817	1.06125	0.924195	0.893576	1.09926	1.06153
GRAMD1B	0.0446731	0.0268931	0.0691725	0.0096477	0.0075964	0	0.0186337	0.0110261	0.0237388	0.01589	0.0080673	0.0061349
GRPEL2	16.6604	16.8002	17.5887	8.68422	8.52069	8.73593	9.59508	9.39681	8.52826	8.46771	8.11497	8.41195
GSDMB	3.32392	3.31295	3.1955	1.57301	1.65141	1.77195	2.61617	1.9975	1.33317	1.63124	1.16918	1.80604
GSTA1	9.26126	10.4305	7.38235	3.70419	6.37699	3.97817	3.27401	5.45323	4.44906	4.61877	6.77226	4.11211
GSTO2	1.41315	1.74496	1.92354	0.496818	0.74325	0.598126	0.671692	0.652971	0.611225	0.518239	0.997035	0.631848
GTPBP2	44.6485	49.2682	55.5217	10.8586	10.7375	11.0636	10.1909	9.4969	9.8218	11.3072	10.4013	10.3412
HEG1	0.582485	0.726751	0.804663	0.284889	0.203923	0.158636	0.21676	0.212128	0.225165	0.2275	0.35372	0.312912
HERPUD1	174.352	176.016	173.086	57.2059	61.5574	61.9941	51.3917	54.4513	53.5712	55.9042	51.9958	51.8588
HOXA11-AS	2.39661	2.70263	3.14647	1.53087	0.964298	1.26102	1.77404	1.63295	2.15962	2.77352	2.09081	2.49857
HOXB3	0.361295	0.353219	0.438597	0.196626	0.154819	0.0692167	0.168785	0.174782	0.32254	0.359832	0.383637	0.180604
HOXB9	5.7709	6.36525	6.42295	2.83972	2.95051	2.91236	4.12763	3.49638	3.1839	4.29135	4.4553	4.26309
HOXC13-AS	2.74802	2.97328	2.49555	1.06664	1.23768	0.996012	1.51799	1.21904	1.13269	1.6335	2.30019	1.92772
HOXC4	2.45163	2.55461	2.75393	0.876018	1.19381	0.725872	1.5618	1.34774	1.21039	1.20235	1.18329	1.41406
HRAT92	0.462318	0.540469	0.743571	0.157817	0.0887584	0.142856	0.130633	0.193248	0.27737	0.198041	0.150816	0.344074
HRK	0.14216	0.239625	0.308173	0	0	0.027235	0	0	0.0423038	0.0235975	0.0359408	0.081996
HSD17B14	0.676303	0.605611	1.09956	0.191699	0.251566	0.242935	0.740498	0.547719	0.314457	0.456058	0.534318	0.365701
HSPA13	28.6488	27.3512	32.019	12.6716	11.0547	10.1904	8.27292	8.36286	8.4218	7.07657	7.89295	7.01117
IARS	95.3704	106.902	105.693	53.3671	50.596	52.6586	48.1659	47.3071	46.7524	40.1341	45.1861	43.1028
IFRD1	17.8669	17.6354	20.8176	9.51276	8.49786	9.62245	9.51856	10.1296	9.70109	10.2354	10.7017	10.3369
IGSF21	1.26413	1.4281	1.74917	0.691226	0.672318	0.6441	1.64917	1.44056	1.26059	2.36623	2.17597	2.55972
IL2RB	0.24572	0.239791	0.196246	0	0.0153939	0.0123881	0.0755211	0.011172	0.0096212	0.0214671	0.0326961	0.0124322
INHBE	1.13713	0.614806	0.697658	0	0	0.0616559	0.062645	0	0.0319231	0	0.0271215	0.0825007
ISG20	6.00408	5.42329	4.61089	2.44213	2.61192	2.1793	2.39769	2.47706	2.50376	3.10608	2.90996	2.61412
ISL2	4.44993	4.40671	5.30556	1.47156	1.19178	1.30541	1.13687	1.32142	1.13798	1.68505	1.05471	1.01597
ITGA5	9.75607	8.07724	9.65442	3.7383	3.4853	4.03038	2.90963	3.16711	2.8556	2.19531	1.88177	2.14064
ITGA6	10.0164	10.5579	10.9444	5.10179	5.49532	5.10334	4.15167	4.36137	4.39866	3.67482	4.31154	4.05742
ITIH4	2.83491	3.04698	3.03821	1.22791	1.23224	0.839075	1.11605	1.14194	0.888631	1.04425	0.885832	0.765512
JDP2	6.34927	6.5781	5.80786	1.20212	0.815465	0.90233	1.10731	1.03568	0.982925	1.29964	1.14437	1.4818
KCNAB1	0.796693	0.787504	0.703616	0.431202	0.38635	0.207275	0.172309	0.280392	0.343909	0.130612	0.223798	0.226923
KCNG1	2.35525	2.67976	2.50178	0.534079	0.672837	1.0378	0.89399	0.732463	0.718393	1.1924	1.10159	1.06414
KCNK6	1.00438	0.697106	1.45151	0.416803	0.375065	0.320696	0.172504	0.272202	0.322322	0.277863	0.348524	0.416496
KIAA1407	1.70957	2.2499	1.59642	1.09341	0.735704	0.818797	0.921525	1.18147	0.909846	1.03687	1.04728	0.910205
KLHDC7B	1.71317	2.15105	2.08426	0	0.0208082	0	0.102084	0.030203	0.0260103	0.0580351	0.066294	0.0336099
KLHL3	0.424933	0.425282	0.460581	0.180671	0.244998	0.171721	0.193861	0.200749	0.148184	0.209402	0.184647	0.0957401
KNDC1	0.494071	0.520503	0.686135	0.140045	0.110269	0.19966	0.135242	0.0666891	0.0804041	0.13455	0.107345	0.12616
KRTAP5-1	0.27753	0.343056	0.160433	0.0839105	0.0440463	0.124061	0.216088	0.159832	0.12388	0.199626	0.140329	0.195647
KRTAP5-AS1	0.107728	0.0778227	0.0834041	0.0116326	0.0366372	0	0	0.0465312	0.0801438	0.076637	0.0583621	0.0369857
LAMB2	35.839	34.287	36.5916	17.3657	16.781	17.1693	18.0318	18.4158	18.1834	16.1688	16.3645	16.1574
LAMP3	3.0987	4.14159	5.56383	0.236587	0.0558851	0.104938	0.0913894	0.175753	0.139713	0.1169	0.276963	0.255756
LARP6	8.39418	8.31905	9.51493	3.7305	3.63553	3.66193	2.71669	4.31591	3.86726	4.06258	3.93758	3.84997
LCN12	3.33906	2.43041	1.80959	0.917779	1.17429	1.59924	2.88049	2.75338	2.48407	2.26741	2.78194	1.96969
LCN2	1.52662	2.41243	2.75781	0.0961603	0.151429	0.182793	0	0.164849	0	0.105586	0.160815	0.122296
LGALS4	1.43083	1.72272	1.77242	0.556211	0.729915	0.469916	0.238727	0.353155	0.243305	0.305365	0.155032	0.314393
LGR6	0.100551	0.108957	0.0934171	0.0217153	0	0.0137597	0	0.0372268	0.0320591	0.0715314	0.018158	0.0138087
LIMD2	1.08627	0.942831	0.878652	0.612742	0.463162	0.372727	0.473383	0.46219	0.494522	0.484417	0.26643	0.342883
LINC00176	0.572659	0.498996	0.462895	0.322807	0.150192	0.306815	0.283397	0.30185	0.202182	0.322225	0.147232	0.17728
LINC00341	1.38814	1.4507	1.16355	0.251821	0.330464	0.283668	0.270205	0.255822	0.275387	0.276504	0.374344	0.409225
LINC00365	0.398374	0.503624	0.345436	0.0301119	0	0	0	0	0	0	0	0
LINC00623	0.41048	0.715762	0.368206	0.213979	0.117938	0.149144	0.247969	0.146731	0.0842412	0.129224	0.178926	0.122461
LINC00950	0.528349	0.336069	0.648309	0.241125	0.201723	0.286474	0.0291069	0.189458	0.237321	0.182022	0.151219	0.114998
LINC00957	2.08313	1.58009	2.06436	0.989734	0.637606	1.02622	0.782011	1.02831	0.797007	0.913854	1.57996	0.858228
LINC01125	1.03122	1.41633	1.24192	0.519645	0.636467	0.402438	0.446066	0.593889	0.738756	0.570579	0.820758	0.550733
LINC01133	3.58379	3.40765	3.68524	0.138917	0.10938	0.176046	0.134153	0.198456	0.102544	0.266933	0.23232	0.26501
LINC01137	4.94653	5.24976	5.95722	2.16027	2.04987	2.45688	3.74443	3.29189	2.94395	3.80131	2.96432	3.0292
LINC01138	1.325	1.99719	2.099	0.654846	0.667263	0.683423	0.892783	0.682371	0.701384	0.84592	1.15956	1.32272
LINC01144	3.42462	3.22128	3.71192	1.66408	1.96539	1.34732	1.16062	1.849	1.70607	1.87794	2.667	1.4403
LINC01355	0.342521	0.502046	0.710229	0.202619	0.194991	0.3281	0.130447	0.270162	0.387765	0.444958	0.395328	0.472428
LINC01512	0.34369	0.656565	0.596036	0.0346379	0.0272732	0	0	0	0	0	0.0289637	0.0220261
LMAN1L	4.24678	3.42688	4.17866	1.18383	1.64915	1.12519	2.02265	1.27492	1.38923	1.64984	1.75137	1.85303
LMO4	13.8044	15.1402	14.4697	6.25915	6.20647	6.47725	4.37802	5.50713	5.90132	5.64425	5.08706	4.97521
LOC100129534	1.81502	2.58872	2.77438	0.668372	0.886336	0.557245	0.815306	0.884475	1.05599	0.965637	1.32367	1.09609
LOC100270804	0.596228	0.611739	0.618149	0.352699	0.246851	0.198652	0.302758	0.380697	0.36642	0.38727	0.458766	0.423639
LOC100289511	1.13269	0.985428	1.34653	0.552367	0.434923	0.455002	0.960163	0.757544	0.842662	0.454882	0.692821	0.73762
LOC100422556	5.28612	7.16696	10.9609	1.73722	0.820713	0.770541	0.671059	1.68762	0.683927	1.1445	1.45264	0.883754
LOC100506207	0.69278	0.660699	0.869461	0.46853	0.303809	0.279415	0.425846	0.283484	0.284821	0.393406	0.507006	0.543295
LOC100506476	1.16901	1.11959	0.691135	0.481974	0.252998	0.458096	0.465445	0.504933	0.790617	0.529216	0.940378	0.306485
LOC100506844	4.608	3.56658	4.0772	2.4168	1.73504	2.02683	1.64747	1.94972	2.02887	2.69272	2.31808	2.39565
LOC100507642	0.236897	0.222475	0.161399	0.122786	0.0563964	0.116703	0.138338	0.134482	0.0956723	0.0842635	0.119784	0.143145
LOC101927391	1.36626	1.37081	1.78646	0.557339	0.774418	0.373925	1.13977	0.655702	0.838952	1.04395	0.657936	1.45933
LOC101929089	1.09972	1.85368	0.866892	0.377838	0.535504	0.478826	0.583809	0.302275	0.446253	0.788259	0.442319	0.528584
LOC102723809	1.86405	3.77045	3.23269	0.563592	1.77504	1.2499	2.44919	1.6908	0.901388	0.928251	2.70978	1.16475
LOC102724467	2.04511	1.60871	1.47778	0	0.162288	0.1306	0.398086	0	0.20286	0.169736	0.517041	0.327663
LOC103091866	0.904493	1.02618	1.50826	0.473316	0.496906	0.199941	0.711019	0.450784	0.232924	0.230982	0.48373	0.401306
LOC148696	0.28511	0.397001	0.322464	0.0936981	0.147552	0.0474966	0.144776	0.21417	0.267438	0.133747	0.297726	0.190663
LOC644656	2.42449	2.39034	2.5783	0.760701	1.30682	1.09548	1.86992	1.65974	1.59949	1.70849	1.5613	1.67105
LOC730101	4.29734	4.43699	4.28343	2.25601	2.08884	1.98541	1.53311	1.94568	1.62419	1.75464	2.02617	1.96591
LONRF2	2.34523	2.65758	2.31385	1.21588	1.01552	1.07284	0.812053	0.999993	0.945058	0.577071	0.774404	0.711754
LPO	0.631863	0.724836	0.799016	0.0796009	0.188028	0.201753	0.204989	0.151623	0.10446	0.0291344	0.0887481	0.151854
LRP1	4.59721	4.29482	4.72783	2.29889	2.37445	2.27752	3.07629	2.78814	2.99942	2.62625	2.83239	2.90346
LRRC31	0.349125	0.2077	0.222596	0.0310462	0	0.0196721	0.119926	0.0532229	0.0152782	0	0.0259604	0.0197422
LRRC8D	36.8278	37.879	39.2739	15.0207	14.9603	14.5979	13.5636	14.6809	14.2749	13.0016	15.8224	13.459
LRRN1	4.89632	5.77494	5.84075	1.77812	1.66053	1.70313	1.95674	2.38662	2.84895	1.98646	2.48959	2.37973
LTBP2	2.65895	2.23581	2.38512	1.00722	1.04044	1.02466	1.55272	0.945191	1.08228	0.877655	0.70314	0.681619
LUZP2	10.7495	9.85832	9.56498	4.50655	4.54708	4.28329	4.95725	4.21243	4.36202	3.50639	3.73087	3.38759
MAP1B	8.51584	10.716	10.2663	2.79118	2.75364	2.82223	3.07142	2.88454	3.10433	4.1262	4.81685	5.04356
MARK1	0.831933	1.05483	0.813947	0.50084	0.350535	0.3103	0.300947	0.381598	0.405305	0.384952	0.446715	0.276018
MARS	117.057	112.579	117.196	55.9407	56.4514	55.6177	45.9831	43.805	43.6889	41.6986	40.4053	40.5212
MCFD2	29.8844	30.6762	33.5501	16.1925	15.228	15.6463	14.792	13.2447	13.4604	11.6344	12.3576	11.6133
MERTK	3.10028	3.24487	3.90741	1.26435	1.73359	1.21553	1.64202	1.23323	1.49114	1.38828	1.45825	1.28916
MIR3064	125.171	99.4848	127.085	51.4982	53.7505	52.3618	78.6461	88.2839	78.9754	94.0241	76.1095	86.0573
MIR3189	30.0827	53.122	54.344	17.3247	23.0193	17.8386	14.6392	17.9437	23.9784	23.184	25.3516	24.099
MIR548AR	4.58655	6.18485	13.9197	1.38673	1.09188	0.878687	0	3.96215	0.682427	4.56797	0	1.76363
MIR616	8.25578	12.5243	11.9312	0.832039	5.24105	0	3.21402	1.42637	2.04728	5.48156	4.87017	2.11636
MIR6758	7.46952	7.69425	12.594	0	0	1.59001	0	2.86784	1.8523	2.75528	3.14739	3.19134
MMP14	0.0290966	0.0980904	0.315376	0	0.017317	0.0278715	0.042478	0.0251355	0.0216463	0.0603724	0.0183904	0.0419562
MMP16	4.52298	4.73713	4.63404	2.49546	2.44627	1.86584	1.54232	1.65416	2.02628	0.959021	1.1581	1.14253
MOCOS	28.9523	29.9436	30.4251	9.27539	9.10625	9.42196	7.33379	8.84488	8.24468	7.60658	7.46509	7.15154
MOV10L1	0.861534	1.42152	1.36783	0.0550316	0.0433308	0.0464935	0.0708591	0.0419295	0.0722179	0.0704966	0.0766943	0.104983
MST1	9.06212	9.24445	10.649	4.1709	4.37878	3.93204	4.38808	4.28239	5.39003	5.75259	5.24565	5.7789
MTHFD1L	11.4848	11.7304	11.8467	5.2495	4.55685	4.9758	4.03065	4.54882	4.87023	4.76006	4.38955	4.48733
MTHFD2	117.525	119.01	122.325	40.8883	42.9261	42.545	34.0074	37.993	38.3366	33.9379	33.5538	33.8536
MTUS2	0.210716	0.28782	0.157513	0.0768908	0.121084	0.0626413	0.0636462	0.0251076	0.0324333	0.0663359	0.0642949	0.0628643
MUC1	1.39393	2.01395	1.41837	0.559069	0.474061	0.653996	0.91367	0.688095	0.634902	0.731919	0.647286	0.765712
MUS81	24.5965	25.0815	28.0059	12.0871	11.2546	11.1857	10.8774	11.8191	11.864	11.3733	12.2551	12.2517
MYADML2	1.19415	1.11426	1.01697	0.515783	0.736087	0.428951	0.498094	0.49737	0.52351	1.00879	0.67389	0.635469
MYH7B	0.524137	0.729543	0.550892	0.336152	0.245774	0.220606	0.370999	0.418481	0.413561	0.30319	0.431666	0.47332
MYLK4	0.217861	0.29072	0.373885	0.109783	0.118856	0.191298	0.238541	0.13331	0.135064	0.165747	0.229497	0.218158
MYT1	0.27395	0.222923	0.31741	0.149948	0.140554	0.117635	0.262028	0.216254	0.196776	0.262648	0.238826	0.295134
N4BP2L1	0.721542	0.608115	0.618384	0.177569	0.139815	0.305397	0.146983	0.260922	0.287119	0.320315	0.318173	0.548447
NBPF1	12.4057	12.4636	12.5411	5.92795	6.342	6.47646	5.72465	5.32422	5.35694	4.46581	4.82349	4.72462
NBPF25P	0.806091	0.967242	0.71082	0.371776	0.374042	0.510405	0.518594	0.377683	0.406568	0.362859	0.207249	0.43342
NBR2	12.8611	13.2588	15.2677	5.38145	3.00708	4.54653	5.14102	4.92687	4.55618	4.76527	4.20957	4.08437
NCOA7	3.3719	3.56475	3.87919	1.565	1.4963	1.62913	1.94314	1.50115	1.4633	1.41154	1.5984	1.49277
NDUFA4L2	10.739	11.5732	14.5976	1.66338	0.942991	0.927503	1.02805	1.06458	0.949539	1.38808	1.50216	1.01542
NEBL	3.68735	4.19983	4.52197	1.736	1.87477	1.80642	2.16864	2.27526	2.33563	2.49637	2.7301	2.75472
NFATC4	0.282675	0.21021	0.198252	0.150823	0.0791699	0.0796393	0.14565	0.150825	0.197925	0.0897033	0.126116	0.0959075
NICN1	4.00211	4.17866	3.6178	1.98405	1.92865	2.00217	1.89236	1.98758	2.56751	2.52817	2.27349	2.60118
NKPD1	0.814364	0.676943	0.870591	0.337289	0.385083	0.374009	0.5863	0.433664	0.431558	0.611077	0.620479	0.654166
NLGN1	7.02863	6.40474	6.57577	2.8441	3.05714	2.7842	2.4071	3.2048	3.21597	2.52637	2.69885	2.64171
NOXA1	13.5119	15.7055	13.3961	7.16379	6.70777	7.02358	8.88136	8.76817	8.33706	9.80589	7.97351	9.72644
NPHP3-ACAD11	0.174557	0.23765	0.218309	0.071046	0.11188	0.0514486	0.137219	0.133394	0.124866	0.122587	0.110328	0.0839016
NRTN	1.32611	1.59663	1.74537	0.429586	0.620119	0.952707	0.967991	0.941011	0.739914	0.943385	0.898032	0.6374
NTN5	0.574879	0.761369	1.24621	0.124152	0.488776	0.314671	0.399649	0.567563	0.305484	0.545287	0.519072	0.473688
NUCB2	209.017	236.683	236.114	112.829	113.24	107.099	89.4971	86.9186	83.9741	70.02	71.5894	68.8785
NUPR1	308.216	303.251	285.354	87.9708	90.6264	94.5687	81.8571	85.533	90.8481	105.206	95.7365	94.685
ODF3B	13.9072	15.5825	14.1391	6.43758	6.99369	6.76408	6.2955	6.752	6.57663	10.9608	9.40322	9.84543
OR51E1	0.488503	0.4543	0.438194	0.0763954	0.220558	0.242035	0.245918	0.0873103	0.137849	0.0559223	0	0
OSBPL6	0.834399	0.833238	0.881598	0.307398	0.45904	0.268661	0.102364	0.242288	0.27125	0.238598	0.194997	0.310061
P4HA2-AS1	0.500351	0.421695	0.542326	0.0945499	0	0.0599105	0.182615	0.324176	0.139587	0.103817	0.316245	0.240495
PABPC1L	42.1437	54.5612	56.2205	13.5514	14.6458	12.7977	18.8592	15.6785	16.3157	17.0199	18.7823	18.4858
PARK2	0.48782	0.411134	0.640059	0.174661	0.183366	0.184453	0.0749649	0.177436	0.200556	0.287671	0.162276	0.259154
PCDHB15	0.235607	0.152746	0.314305	0.0821945	0.0431455	0.0520816	0.158751	0.140907	0.0674148	0.0752092	0.13746	0.104534
PCDHGA2	0.499893	0.699193	0.622527	0.385893	0.151922	0.254705	0.403714	0.385899	0.316504	0.300133	0.578131	0.449877
PCDHGA6	0.270565	0.323045	0.244386	0.0511279	0.107352	0.151184	0.263331	0.0973879	0.125803	0.168418	0.171009	0.260096
PCDHGB7	0.115818	0.177475	0.228244	0.015917	0.0626635	0.0403425	0.122969	0.0636689	0.0861623	0.0699085	0.0399286	0.13158
PCK2	233.217	248.274	255.43	15.4179	17.9376	16.0659	10.6779	12.4462	11.6918	12.4025	12.8723	11.5923
PCSK4	6.73169	6.4723	5.61908	3.01203	3.24657	3.03883	4.12305	4.11079	3.4394	4.44714	4.20583	4.46291
PDE2A	2.56089	2.24277	2.99296	0.185154	0.238559	0.234641	0.390117	0.0865666	0.182232	0.18482	0.197047	0.27829
PDE8B	0.379921	0.39024	0.489005	0.215378	0.21198	0.17059	0.311988	0.256406	0.238478	0.147806	0.330176	0.194024
PDGFA	7.82344	6.70347	7.7933	3.49178	3.32583	3.80055	3.69836	3.87802	3.97714	4.52973	4.54448	4.19012
PEBP4	3.33371	2.80965	2.02857	1.50307	1.39234	1.23252	0.853836	1.51572	2.17552	1.74748	1.33077	1.23691
PELI2	0.862876	0.727231	0.975063	0.346927	0.557252	0.342929	0.616453	0.674039	0.689735	0.693295	0.742642	0.820665
PER2	5.47435	6.17718	6.46977	2.91647	3.07164	2.62983	2.11835	2.20074	2.33685	1.7517	2.08436	2.07648
PHGDH	406.46	426.171	433.19	128.196	136.799	136.709	104.101	113.538	98.8578	99.1318	92.7956	92.3452
PIK3R6	0.0733539	0.13601	0.0954092	0	0.0174628	0	0	0.0126735	0.0218285	0.0487045	0	0.0141031
PITPNM3	1.1772	1.36188	1.26803	0.630051	0.774595	0.525296	0.469676	0.606374	0.549396	0.515821	0.73018	0.555282
PKD1	35.9512	36.9761	35.8526	14.9332	15.8301	14.1491	14.4373	15.4374	14.926	13.4564	14.3476	14.1604
PLA2G2A	1.87462	1.57992	1.53764	0.689335	0.964921	0.727982	0.591728	0.43768	0.942305	0.967153	1.34496	0.730575
PLA2G5	1.21468	1.44253	0.777983	0.33387	0.591485	0.528883	0.16121	0.286179	0.410753	0.274946	0.314074	0.344998
PLAC1	0.603665	0.469631	0.905964	0.0701987	0.055273	0.222403	0.135583	0.160457	0	0.0385397	0.234796	0
PLCH2	0.561524	0.563394	0.703859	0.329156	0.240984	0.212225	0.234219	0.369585	0.323964	0.424827	0.391124	0.389241
PLEKHH2	0.14286	0.114065	0.195593	0.0454666	0.0447494	0.0216071	0	0.0129907	0.016781	0.0499232	0	0.014456
PLIN4	0.502044	0.603469	0.624447	0.136861	0.166541	0.181325	0.168214	0.33416	0.251036	0.259568	0.301709	0.205706
PMAIP1	5.13144	3.93781	5.79611	2.32722	1.47878	1.44874	2.12912	2.07645	1.86857	1.90529	2.15082	2.12893
POU2F2	0.0509404	0.116531	0.173529	0.0220024	0.0519728	0.0278832	0.0637436	0.0691515	0.0812074	0.078517	0.0459952	0.118926
POU5F1B	1.55046	1.44573	1.50175	0.648308	0.746064	0.568791	0.963192	0.427462	0.834413	0.766612	0.417004	0.761088
PPIL6	0.64059	1.0594	1.25765	0.365436	0.58986	0.40522	0.423484	0.595147	0.566481	0.471475	0.53475	0.627423
PPM1M	11.8772	12.1928	14.0352	3.84756	4.996	4.49098	5.67119	5.47731	5.68029	5.85527	6.06766	5.66592
PRDM16	0.167835	0.16671	0.129939	0.0543692	0.0142697	0.0287087	0	0.0155343	0.0133779	0.0547235	0.0530398	0.0403353
PRSS1	15.4236	17.6107	23.0993	0.145123	0.304712	0.0919556	0	0.138215	0.0476112	0.26558	0.12135	0.184566
PRSS2	1.06707	0.974272	1.67063	0	0	0	0	0	0	0	0	0
PRSS22	4.14973	2.8615	3.43473	1.19763	1.12261	1.69842	1.43193	1.2058	1.43132	1.72205	1.38294	1.34181
PRSS3	2.12547	2.11379	2.94884	0.128526	0.0505995	0.122159	0	0	0.126499	0.0352811	0.0537359	0.122594
PSAT1	301.668	319.662	332.703	69.7939	65.1065	71.2204	61.7837	59.9044	59.7097	59.6691	58.3606	56.9921
PSD	0.566402	0.589683	0.481504	0.302206	0.237951	0.180851	0.486404	0.172692	0.313963	0.424002	0.322895	0.469753
PSMG3-AS1	0.465767	0.48705	0.59833	0.33902	0.236137	0.165243	0.327393	0.223533	0.301587	0.243394	0.348902	0.348246
PSPH	42.9303	40.114	42.759	17.8016	16.867	17.0261	16.5064	16.421	17.7044	18.6655	18.2245	17.7038
PTHLH	0.614205	0.567746	0.343603	0.0599043	0.0707511	0	0	0.0171158	0.0589592	0.049332	0.0751366	0.0380929
RAB39B	2.54585	2.94868	2.71101	0.405122	0.318985	0.399312	0.260819	0.488726	0.409806	0.4819	0.338756	0.415046
RALGPS1	1.58901	2.02614	1.5293	0.786917	0.88864	0.938195	0.719934	0.757345	0.713357	0.773096	0.632034	0.63208
RASA4CP	0.582104	0.8369	0.74228	0.362349	0.163032	0.163999	0.499889	0.384539	0.484001	0.568379	0.346274	0.493748
RASIP1	0.380036	0.440404	0.308939	0.143629	0.188484	0.0455044	0.0924688	0.16415	0.0706814	0.144565	0.0200167	0.182666
RBCK1	46.6074	50.1618	49.3683	22.2078	25.26	26.856	22.9939	25.7078	23.6038	26.1286	24.8874	26.3147
RBM5-AS1	3.62159	4.38763	5.88811	1.99605	2.20031	2.09592	5.28713	3.48704	3.03104	2.72397	3.4812	3.88037
RCN1	121.76	125.756	133.213	49.041	46.9996	48.1542	50.3628	46.8561	48.02	51.4505	48.0477	49.0049
RGMB-AS1	4.14687	4.03767	4.74602	1.36282	1.74755	1.57904	1.5793	1.71329	1.37965	2.09497	1.88843	2.03035
RGS7BP	0.355767	0.33732	0.409714	0.151264	0.0397007	0.0638977	0.0324614	0.105646	0.0909806	0.0922724	0.168646	0.0855004
RHBDD1	7.46228	7.69914	7.53882	3.80121	3.41539	3.43807	3.87808	3.21444	3.49233	3.61841	3.14006	3.6355
RHEBL1	0.893789	0.513602	1.23298	0.184251	0	0.116749	0.118622	0.140384	0.332464	0.269748	0.205424	0.351493
RINL	0.854357	1.12328	1.40757	0.361638	0.752544	0.507399	1.54662	1.59418	1.34746	1.46071	1.92237	1.44549
RNF144B	4.57871	4.93523	5.76184	2.40145	2.15038	2.3869	3.48622	2.906	3.07417	3.12801	3.33363	3.21383
RNF152	0.724192	0.585934	0.690752	0.0437915	0.241364	0.110992	0.0845795	0.125121	0.0431007	0.192336	0.256325	0.0278468
RNF165	0.512468	0.53206	0.434708	0.224556	0.309419	0.149402	0.043371	0.243807	0.281792	0.240402	0.366152	0.342706
RNF187	223.482	203.71	207.626	93.6516	92.8496	98.9074	91.6093	95.5849	91.814	96.515	93.415	91.6712
ROCK1P1	1.7436	2.11465	2.76566	1.25364	1.0124	0.916565	0.807099	0.808221	0.870032	0.952976	0.779487	0.735863
RPS6KA2	18.7966	19.5255	19.4934	7.36505	7.44422	7.13257	7.23858	7.58903	7.61516	7.50625	8.4407	7.80567
RTN4R	8.01056	7.50909	7.61941	3.7483	4.08646	3.96714	3.1822	3.08342	2.41214	3.03024	2.5143	2.22637
S100P	152.656	170.652	177.798	4.33966	4.02713	4.32107	5.68756	4.87112	3.35594	7.65807	8.68309	8.18014
SARS	66.8036	69.2766	72.5471	21.9458	23.3581	24.2427	22.7561	24.3507	24.2995	26.8869	26.7277	26.7887
SCART1	1.41921	1.69973	1.13346	0.596861	0.800195	0.664395	0.654283	0.829626	0.889105	0.867914	0.660951	0.943724
SCN1B	0.739781	0.712555	0.801842	0.399413	0.220142	0.202467	0.308572	0.251063	0.314489	0.416634	0.267186	0.228586
SEL1L3	23.5147	22.6639	26.5126	9.79318	9.72705	10.5248	10.0514	10.8503	10.956	9.87677	11.1363	10.224
SEMA3B	10.7462	10.9153	10.5031	4.78911	5.21264	3.28744	4.85158	5.59408	4.75976	5.36163	5.45722	5.89667
SEMA3B-AS1	10.8286	11.3427	9.72496	3.97557	5.52403	5.03815	4.51674	4.94448	7.48045	4.49364	7.23527	6.98931
SEMA6B	0.145904	0.0670732	0.0862604	0	0.0157883	0.0127055	0	0.0229166	0.0197353	0.0110086	0	0.0127508
2024-09-05	0.851227	0.986443	0.96877	0.289538	0.481283	0.224232	0.186405	0.422823	0.237475	0.459214	0.403511	0.409146
SEPT5-GP1BB	2.17161	2.34911	2.45086	0.710734	0.59959	0.536129	0.620992	0.754259	0.6329	0.62246	0.679205	0.656407
SERPINA3	1.80866	1.99549	2.49504	0.0994261	0.195715	0.189001	0.384065	0.369302	0.146786	0.245636	0.415693	0.221286
SESN2	32.5606	34.1245	31.4529	8.67061	9.22624	9.63941	14.0203	13.9807	13.8812	15.5477	15.4184	15.3868
SHC4	0.344293	0.377221	0.572204	0.173494	0.191248	0.230858	0.335088	0.148711	0.0939161	0.247649	0.101551	0.23168
SHMT2	187.881	177.639	189.94	75.0667	72.4146	75.3903	73.8792	70.7672	68.6362	69.2633	66.9958	64.9632
SIAH1	4.33454	4.65908	5.44715	2.15257	2.59219	1.94564	2.44559	2.3335	2.5548	2.58949	2.43522	3.24086
SLC16A8	4.85361	6.53104	5.20101	2.70983	3.44669	2.06047	1.85196	2.69201	2.1747	1.85393	1.98704	1.69666
SLC1A4	14.5216	14.5907	16.582	1.7205	1.94085	1.7925	0.990507	1.45583	1.13976	1.00815	1.10666	1.0625
SLC1A5	134.435	139.088	138.624	34.0978	37.7579	33.6349	22.1428	26.3319	22.4339	19.7216	20.0594	17.6691
SLC25A36	27.9101	29.1858	31.7836	15.0761	14.9017	15.3232	16.2132	18.0829	18.3851	17.9784	20.0654	19.2707
SLC2A10	0.123463	0.156082	0.160585	0.0746576	0.014696	0.023653	0	0.0213311	0.0551098	0.0204938	0	0.0237372
SLC31A1	46.2022	45.8748	49.2479	19.2233	18.3143	18.3548	16.4233	15.22	16.901	15.5218	16.4477	15.7376
SLC38A2	116.799	115.383	123.674	64.1057	56.2991	61.0375	58.2031	49.136	54.8033	50.1041	45.2408	48.9977
SLC3A2	190.841	177.878	199.43	44.7243	45.8953	46.3573	39.8236	41.6509	38.9788	46.9846	42.3856	44.3919
SLC4A10	0.450669	0.379823	0.390781	0.0408776	0.150202	0.129508	0.157903	0.124581	0.107287	0.0523651	0.0569687	0.0779817
SLC4A5	2.98384	3.19686	3.61517	1.06281	1.2066	1.08847	1.12184	0.925122	1.03388	1.00415	0.992047	0.935172
SLC6A20	0.481283	0.365062	0.166931	0.116412	0.0687453	0.101424	0.0562098	0.0166305	0.0214829	0.0159778	0.0365032	0.0277597
SLC6A9	46.0836	45.6307	50.7786	5.6521	5.19207	5.86045	5.62366	4.46547	4.98346	5.20702	4.15332	5.01002
SLC7A1	142.882	151.639	152.553	51.562	51.4647	48.4618	44.3257	43.9014	43.5123	37.084	41.4321	37.737
SLC7A11	66.453	74.6738	76.316	7.29156	7.1862	6.39562	4.24072	4.54588	4.42283	4.09309	5.03523	4.45432
SLC7A11-AS1	0.617913	0.785898	0.438382	0.016984	0.0401187	0.0322852	0.0328032	0.0679372	0.0334322	0.0839195	0.0284036	0.0324002
SLC7A5	176.679	169.837	176.843	51.5359	55.141	55.4762	38.1413	41.0623	38.3418	35.2859	36.2265	33.6676
SLITRK6	0.787864	0.853727	0.894624	0.302487	0.238172	0.239585	0.401656	0.432131	0.288412	0.176448	0.173893	0.264482
SMG1P7	3.56688	4.77724	4.85512	0.710599	0.526599	0.768096	0.968795	0.501607	0.719959	0.872045	0.768954	1.01006
SMOX	2.56594	2.65579	2.14689	1.49717	0.910922	1.05647	0.657193	1.34164	1.22238	1.58788	1.62179	1.77426
SPATA41	0.463886	0.223407	0.574632	0.0751366	0.216924	0.142828	0.0967465	0.243303	0.184878	0.123752	0.31414	0.191116
SPATC1	3.98056	4.84825	3.89697	2.17409	1.71183	2.26318	2.39946	2.55127	1.96784	2.38719	2.27243	2.19718
SPEF2	0.366793	0.37222	0.259633	0.113162	0.213844	0.164919	0.0655688	0.232794	0.167065	0.130467	0.123012	0.208682
SPRED3	0.816034	1.15474	0.720698	0.39598	0.395729	0.521117	0.7648	0.539586	0.577105	0.719081	0.840516	0.706982
SSPO	4.1836	4.80115	4.31275	1.88163	2.0606	1.46222	2.09628	1.91282	2.03165	1.80154	2.09927	1.98023
STAC3	3.98314	5.08876	4.18024	0.716842	1.54277	0.938719	1.75372	1.11966	0.823121	1.46926	1.39863	1.48906
STC2	73.7963	75.7545	80.7827	12.6932	13.2675	13.2361	13.5722	12.4778	12.886	13.6937	13.3724	13.1891
STEAP1B	4.72805	5.91207	5.76109	2.98983	1.83917	2.84171	1.98502	2.10893	2.09205	2.30828	2.65631	2.19829
STEAP2	186.7	208.687	221.053	98.0763	97.9487	89.4864	101.528	93.591	99.7673	92.7884	99.629	98.8293
SV2B	0.0268137	0.045197	0.0775016	0.0067559	0.0053194	0.0042808	0	0	0.0033246	0.0111271	0.0112983	0.0085921
SVIL	1.09504	1.44364	1.64443	0.277444	0.334962	0.246119	0.196481	0.317083	0.395947	0.20817	0.347991	0.294042
SYCP2L	0.200524	0.239419	0.507141	0.15157	0.119343	0.0640271	0	0.144354	0.0994525	0.152558	0.12674	0.112446
SYNE3	3.17711	2.48929	2.52649	1.30332	1.10222	1.1317	1.212	1.1999	1.11647	1.0203	1.47327	1.13573
SYTL1	46.2229	47.8776	48.8322	22.515	25.5154	22.5969	26.635	28.6266	29.2628	32.8448	28.3409	32.3671
TCTEX1D2	4.54332	3.1152	4.841	0.698472	1.09993	2.43418	0.674518	1.66305	1.66134	1.85343	1.1681	1.40649
TES	15.8616	19.5203	19.1158	7.16317	6.90317	6.50161	7.15789	7.88632	6.83239	8.45746	9.96746	8.4945
TFF3	4.4647	5.47703	4.19402	1.94985	2.12576	2.09084	1.3036	1.28563	1.55003	1.23517	0.815215	0.715325
TGM2	1.71474	2.02756	2.27469	0.58035	0.502652	0.60063	0.373632	0.475342	0.514075	0.297376	0.388224	0.393645
TGM3	2.0899	2.30459	2.54044	1.03344	1.11595	0.860634	0.285144	0.286838	0.232489	0.113474	0.29628	0.187761
TLCD2	2.9373	2.8004	2.86198	1.27922	1.14434	1.07792	1.28062	1.04865	0.929447	1.0222	0.963257	0.996583
TMCO3	43.9675	45.9948	48.1886	15.2401	15.5291	14.8503	11.0814	11.8556	11.3947	12.7262	12.5936	12.4112
TMEM154	2.48752	2.65828	2.29089	1.10602	0.967622	0.887704	0.664591	0.884831	0.641049	0.499267	0.945391	0.687685
TMEM56	2.00123	2.09756	2.66604	0.979108	0.796916	0.745875	0.871163	0.62865	0.795833	0.416744	0.515146	0.475702
TMEM91	0.624647	1.0529	1.03549	0.333284	0.393631	0.316772	0.750992	1.11096	0.683386	1.40281	1.02185	1.48353
TMEM92-AS1	0.560715	0.590712	0.759692	0	0	0	0	0	0	0.0581712	0	0
TMIE	0.168576	0.260472	0.30453	0	0.066886	0.026913	0.0820344	0	0.0209019	0.0233185	0.213095	0.0810267
TNFAIP8L2	0.177544	0.448901	0.481096	0	0.0528331	0	0.129598	0.0766868	0.132083	0.110515	0.0561079	0.170674
TPT1-AS1	7.98348	9.24081	7.27911	4.86901	3.58905	3.93855	4.20182	4.64709	4.97063	5.71595	4.76439	5.59948
TRIB3	97.4737	101.322	98.6625	18.0976	17.0738	17.4873	13.3259	13.2048	12.8808	13.3028	12.5002	12.2394
TRIM17	0.416706	0.568608	0.344125	0.209983	0.188956	0.133054	0.173813	0.205701	0.310006	0.181159	0.250835	0.343356
TRPV6	15.9977	16.5942	17.3884	8.01165	8.36105	8.22564	11.566	11.6316	11.447	11.7864	10.5598	11.6571
TSC22D3	189.793	175.688	200.768	68.5684	58.712	65.7513	65.1563	54.0349	67.9301	65.6579	51.4727	58.3394
TTC25	2.90354	2.4471	3.12235	1.38249	0.84362	0.854098	1.33508	1.30351	1.27563	0.929773	1.12711	1.38461
TTC29	3.29736	3.01254	3.66408	0.963437	1.78104	1.67216	0.40452	0.50267	0.53596	0.344958	0.245186	0.479461
TTC36	0.462032	1.298	2.00317	0.58206	0.0916604	0.295053	0.449679	0.665221	0.687453	0.830846	0.486709	0.296103
TTC39B	7.964	8.628	9.37927	1.50771	1.868	1.6859	1.15624	1.36836	1.20023	1.32683	1.4832	1.31122
TTLL1	6.32342	7.23104	6.76333	3.28472	3.64737	3.28209	4.22942	3.2968	3.83388	4.62394	4.04952	3.80257
TUBE1	10.6759	12.7194	9.86906	3.30353	2.92627	3.13986	4.38657	2.8513	3.40382	3.74068	3.97089	3.74187
TWF2	62.0039	57.816	62.9158	28.8449	28.1122	32.1778	27.8087	30.5756	27.7196	32.0194	29.8953	31.7666
UGT2B17	0.352947	0.20185	0.409882	0.114335	0.120034	0.0845218	0.110414	0.152449	0.0562657	0.0209237	0.127474	0.0848227
ULBP1	5.25694	4.87921	5.19308	1.40835	0.851482	0.812709	1.40863	1.10658	0.866333	1.02173	1.05147	0.991517
UNC13D	0.476199	0.411373	0.6968	0.143978	0.283413	0.159652	0.1738	0.195401	0.292269	0.385344	0.195637	0.26322
UPP1	1.01744	0.627438	0.86072	0.487693	0.265846	0.475417	0.579652	0.321561	0.461537	0.432515	1.00382	0.333977
VEGFA	94.235	98.9818	118.986	23.098	23.3926	21.7548	22.1442	23.5646	22.2806	27.2803	26.592	26.7283
VLDLR	7.88038	7.8293	8.38562	3.15218	2.89277	2.57589	2.81315	3.2423	2.62104	3.27019	3.3811	3.40067
VLDLR-AS1	1.53784	3.04083	2.69261	0	0	0.169972	0	0.255478	0.220013	0.14727	0.373841	0.341155
VMAC	8.73531	9.65782	9.36632	4.92248	5.51565	3.80887	4.66225	5.76102	5.66006	6.23651	6.4512	6.62154
VPS37D	2.05237	2.08667	3.17793	1.08347	0.814321	0.904966	0.95119	0.900556	0.751308	1.24374	1.31778	0.845555
VSTM2L	5.59928	6.17973	6.18462	2.33786	3.01507	2.29866	2.17983	3.45501	2.93572	3.27515	3.64012	3.63968
WEE2	0.0683262	0.0863778	0.0925728	0.0129114	0.0101662	0.0081812	0.0249373	0.0073781	0.0254155	0.0070885	0.0107963	0.0246309
WEE2-AS1	0.589438	0.681852	0.651414	0.297025	0.302658	0.177136	0.134983	0.199684	0.14617	0.182254	0.102269	0.144435
WNT5A	1.92569	1.75704	1.77869	0.329085	0.687651	0.320802	0.0977844	0.195284	0.205548	0.208466	0.243425	0.217312
XBP1	328.486	331.23	345.955	126.991	142.941	119.489	80.1077	88.4013	86.0252	79.1853	78.842	77.08
YARS	87.7651	85.6884	84.7278	40.0417	41.5315	42.2599	33.7952	35.3146	34.231	35.293	33.5247	33.9283
ZMAT1	0.301219	0.645246	0.408111	0.151788	0.194212	0.168313	0.109937	0.260212	0.233428	0.385416	0.396634	0.386086
ZMIZ1-AS1	1.3754	1.50332	1.49078	0.812204	0.562772	0.802845	0.501984	1.31811	0.927293	0.802633	0.923647	1.11559
ZMYND12	1.29685	1.51527	1.66122	1.15848	0.56133	0.508192	1.2048	0.942072	1.11827	1.39434	1.37853	1.21834
ZNF204P	0.91096	0.78879	0.622186	0.396162	0.297076	0.298838	0.291486	0.377303	0.33421	0.279638	0.362813	0.299902
ZNF32-AS2	1.84881	2.7755	1.25244	0.960753	1.23787	0.774798	2.19299	1.39748	1.41839	1.77419	1.5337	1.88835
ZNF334	0.372467	0.389687	0.501162	0.0776652	0.198744	0.221452	0.225005	0.29957	0.26754	0.223854	0.40589	0.259281
ZNF419	6.67302	7.32602	7.75626	3.15246	3.10926	2.96474	3.90958	3.1288	3.51098	3.69829	4.18991	3.98816
ZNF442	0.314645	0.389974	0.521593	0.1399	0.24234	0.106376	0.270205	0.399722	0.20654	0.245781	0.421137	0.338056
ZNF449	2.30582	2.79016	2.42944	0.993159	1.22666	1.04884	1.65492	1.12393	1.17874	1.29364	1.69349	1.33739
ZNF487	0.806568	1.06399	1.29234	0.212056	0.667873	0.571058	0.204783	0.575588	0.600042	0.640312	0.310306	0.337113
ZNF528-AS1	4.90806	5.47086	6.34944	2.39345	2.92106	2.3507	3.58262	4.6502	4.41692	5.91312	5.95407	5.51719
ZNF629	2.36222	2.62071	2.64418	1.20767	1.26786	1.14372	1.12863	1.35795	1.48257	1.44724	1.54189	1.63499
ZNF674	1.98104	1.69116	2.18879	0.811498	0.715023	0.856994	0.820985	1.23659	1.16001	1.00772	1.22787	1.30236
ZNF711	0.200765	0.348983	0.272009	0.018969	0.149358	0.0721169	0.0732738	0.195112	0.196032	0.0937272	0.237923	0.168872
ZNF781	0.116488	0.154277	0.324671	0	0.0396164	0.0797027	0.340122	0.0862544	0.099041	0.110492	0.126216	0.143976
ZPLD1	0.837973	0.791479	0.626395	0.240255	0.223566	0.221432	0.421846	0.274581	0.343948	0.311768	0.383531	0.374997

## Sheet: C4-2B COMBO ind
Supplementary Table S4. C42B_gene_list_7days_2fold_adjP0.05
GENE_NAME	DMSO1	DMSO2	DMSO3	VIC1	VIC2	VIC3	OLA1	OLA2	OLA3	COMBO1	COMBO2	COMBO3
A2ML1	0.0974951	0.139687	0.0845393	0.633765	0.487409	0.513646	0.56933	0.631669	0.507717	0.598785	0.616214	0.693549
AATBC	0.102344	0.0479198	0	0.0687636	0.0676788	0.0871425	0.298824	0.245588	0.211496	0.235949	0.388118	0.306085
ABCB11	0.0843952	0.0452633	0.0166319	0.243568	0.118721	0.169033	0.358423	0.48383	0.530821	0.197398	0.261859	0.250765
ABCG2	0.0219692	0.0648045	0.0238122	0.166058	0.0523004	0.220964	0.160363	0.142338	0.147095	0.136751	0.152741	0.190072
ABRACL	7.92034	5.73654	5.3655	10.5703	12.0792	14.0476	11.3822	13.6842	15.4212	14.8418	13.6101	13.9191
ACADL	2.81382	3.38025	2.86779	4.69818	5.79883	6.53722	9.87117	11.7366	9.60742	10.6485	11.9714	12.1723
ACOX2	9.08053	8.87449	9.13052	16.911	16.4691	16.4203	19.8353	20.051	19.1207	21.9328	24.2454	25.4692
ACSL4	0.186213	0.23954	0.276195	0.963045	0.688286	0.891864	1.05879	0.982109	1.16659	1.07371	1.1274	1.04578
ACSM1	1.47861	1.56845	1.16054	3.39144	4.24829	3.49204	4.16835	4.66881	3.62242	4.54904	5.8651	4.72982
ACTA2	0.25423	0.428529	0.12247	0.725955	0.235366	0.568227	1.89698	1.41533	1.80727	2.60234	2.39242	2.17238
ACTG2	0	0	0	0	0	0	0	0.0678716	0.0876747	0.130415	0.297949	0.113291
ACTRT1	0	0	0	0	0	0.0694663	0	0.0626471	0.107901	0.120376	0.137507	0.139427
ACVR1C	0	0.024274	0	0.0087081	0.0068566	0.0220712	0.033638	0.0248808	0.0171415	0.0525893	0.0728161	0.0442997
ADAM28	0.0205099	0.0115238	0.0148204	0.0413409	0.0651019	0.0982319	0.0399231	0.12993	0.061033	0.0737636	0.0950636	0.059149
ADAM7	0.415706	0.103809	0.200258	1.51291	1.15458	1.2536	3.10187	2.7266	2.03884	1.55897	2.14089	1.62809
ADAMTS7	1.25717	0.834786	1.32134	1.267	1.36038	1.113	3.25354	2.78087	3.0892	3.59655	2.84125	3.49739
ADARB2	0	0	0	0	0	0.0178324	0.0181184	0.0053606	0	0.0257511	0.0235326	0.041757
ADD3	2.88096	2.64707	2.57159	4.76517	4.37061	5.08644	5.44293	5.35815	5.17748	5.34476	5.89829	5.82136
ADGRB1	0.312131	0.215234	0.225544	0.514757	0.349016	0.516435	0.469486	0.751719	0.682551	1.02837	0.956514	1.00018
ADH1C	0.0892263	0.0751998	0.0644745	0.179849	0.601841	0.398858	0.173681	0.513863	0.331897	0.41964	0.526355	0.200139
ADRA2A	2.83506	3.14033	2.9851	2.12253	3.40675	2.40533	8.86905	10.7061	8.31599	14.7117	20.1033	16.8583
AGAP2	0.0515309	0.0506685	0.0372359	0.116852	0.163568	0.238579	0.300918	0.185482	0.345025	0.285123	0.162849	0.189892
AHNAK2	0.122745	0.0986379	0.0495042	0.254604	0.183481	0.205077	0.308382	0.409345	0.318543	0.371957	0.487135	0.46924
AK5	0.361845	0.182977	0.235321	0.747588	0.502494	0.658559	0.493039	0.500136	0.735793	0.760802	0.518393	0.556551
ALDH1L1	0.699337	0.752426	0.741878	0.719806	0.566761	0.598628	1.12957	1.25968	0.918771	1.65482	1.74924	1.70215
ALPK2	0.236364	0.187134	0.217376	0.584707	0.554169	0.624349	0.962005	0.705372	0.868552	1.02247	1.13177	1.13609
AMOTL1	0.191739	0.190979	0.151145	0.281076	0.228229	0.200363	0.458049	0.396523	0.311221	0.419538	0.374581	0.379811
ANK1	0.146477	0.132947	0.109914	0.0766505	0.140824	0.161896	0.625073	0.481811	0.624486	0.6172	0.633818	0.628227
ANKRD1	0	0	0	0	0.0315286	0.0253724	0.0773384	0.0686452	0.0394107	0.131902	0.23438	0.127314
AP1S3	5.73199	5.38707	5.18907	10.1519	9.65673	9.86583	13.1094	11.1999	12.0517	12.3497	12.3489	12.3638
APLN	2.28673	1.96826	2.39067	8.01715	6.48628	7.65881	5.44559	6.29053	5.29664	5.63983	4.71522	4.61477
APOBEC3C	0.0471476	0	0	0	0.224481	0.0903249	1.37661	0.936768	1.12241	1.09565	1.07278	1.08776
APOBEC3H	0.228725	0.0771078	0	0.553237	0.59896	0.175276	1.20209	0.987938	1.22514	1.40476	1.73478	1.31925
APOD	0.832885	0.662956	1.10337	0.979303	0.881238	1.55131	2.97226	2.31838	2.99483	2.91865	2.28116	2.53542
APOL1	0.068438	0.0432596	0.0370897	0.10346	0.0814626	0.163891	0	0.0886817	0.114557	0.298204	0.194652	0.230265
APOL3	0.497482	0.387025	0.580695	0.771347	0.774362	0.86754	0.968362	1.12398	1.08183	1.15397	1.03198	1.03004
ARC	1.96873	1.07627	1.46104	4.98716	4.01123	5.57257	4.1429	3.95301	4.38068	4.37196	3.83388	3.76806
ARHGAP22	0.204195	0.204363	0.193659	0.50162	0.394965	0.40342	0.484417	0.297669	0.398763	0.582564	0.613038	0.355783
ARHGAP28	2.30662	1.67313	1.80337	4.27302	4.77105	4.30129	4.71992	5.03869	5.06361	3.69542	4.32588	3.94402
ARHGEF3	0.448015	0.488099	0.379005	0.611205	0.533278	0.83737	0.989058	0.830686	1.2519	1.15178	1.32605	1.22901
ARL4C	1.00326	0.999279	0.762608	1.2606	1.51988	1.37288	1.40759	1.40694	1.69629	2.23845	1.77879	1.90383
ASB9	0.0254065	0	0	0.153632	0.120967	0.0973473	0.370908	0.175582	0.151208	0.189777	0.160581	0.170964
ASRGL1	4.97145	4.33566	3.65481	10.6198	12.3754	11.8432	10.6658	11.1661	8.69947	9.8488	10.0277	8.78937
ATAD3C	0.0135493	0.125612	0	0.225312	0.209662	0.168724	0.039561	0.105343	0.110879	0.314869	0.20553	0.195375
ATOH8	0.0178361	0	0.0193324	0.0134818	0	0.0256278	0.0781166	0.03852	0.0132691	0.0518114	0.0676396	0.102876
AUTS2	0.820944	0.773659	0.841279	1.13951	1.0749	0.865017	1.35103	1.29587	1.59902	1.49897	2.01889	1.70032
BAMBI	15.6193	12.985	16.1735	23.4289	21.8048	26.1756	26.6546	28.7936	27.3462	33.1006	33.2776	34.5489
BARX2	0.118362	0.0498779	0.0641461	0.4026	0.17611	0.396827	0.0863984	0.408996	0.242152	0.687651	0.972537	0.512022
BASP1	0.0266361	0.0448977	0	0.161067	0.126821	0.127573	0.311087	0.13806	0.118895	0.287389	0.303034	0.486504
BAX	14.6242	12.6967	14.8522	32.0415	32.7641	35.6929	37.6693	43.6802	43.9656	54.7019	46.4945	49.5317
BBC3	6.28937	5.65826	6.11366	5.65946	5.94152	5.85722	10.1291	12.203	11.8645	14.3962	14.3863	13.8914
BHLHE40-AS1	0.0962213	0.0324381	0.125152	0.349107	0.160347	0.221208	0.224757	0.166244	0.12885	0.255551	0.364898	0.203496
BHLHE41	0.580963	0.384713	0.779629	1.19193	0.856176	1.31175	1.69629	1.57731	1.38923	1.67613	1.67861	2.18075
BICD2	11.947	10.8451	9.66339	27.3992	25.4731	27.9387	33.2172	31.7644	30.3802	27.1426	30.4001	27.4115
BIRC3	0.189143	0.121151	0.098405	0.274497	0.180111	0.166685	0.154632	0.241822	0.25891	0.357916	0.363423	0.378195
BRDT	0.0387213	0.0217562	0.0279798	0.331707	0.153635	0.296728	1.13058	0.401399	0.652947	0.674878	0.326315	0.69483
BRINP1	0.13088	0.0827292	0.035465	0.197857	0.0584206	0.250739	0.191071	0.395719	0.340787	1.12699	0.951307	1.03798
BTG2	7.79189	6.51822	6.31327	17.9022	20.1566	20.5994	32.6618	32.9725	35.3974	42.6914	44.3722	44.071
BTG3	3.40704	3.1203	3.34819	6.97041	6.54277	7.78909	9.48359	9.10434	9.86822	9.01093	9.24528	8.88673
C10orf67	0.0888322	0.104815	0.0385138	0.107433	0.0845904	0.119129	0.155623	0.199521	0.158607	0.265417	0.224584	0.273264
C17orf82	0.102523	0.057604	0.148165	0.258313	0.284746	0.130942	0.0997817	0.413307	0.559323	0.226906	0.475194	0.49278
C1orf168	0.181341	0.267459	0.131036	0.662505	0.737495	0.434264	0.661847	0.822433	1.04553	0.790153	1.03154	0.842568
C1orf95	0.0746467	0.0571929	0.0588429	0.0923288	0.0888529	0.104006	0.25758	0.269663	0.343295	0.343561	0.368863	0.339222
C1QTNF9B	0.26106	0.188589	0.080846	0.78931	0.843446	0.535861	0.762241	0.644344	0.582643	0.742865	0.518578	0.53777
C1QTNF9B-AS1	0.924405	0.535622	0.751466	1.57214	1.78804	2.04768	1.18084	1.44739	1.97715	1.67829	1.60673	1.55511
C3orf70	0.0797458	0.0448064	0.115248	0.120555	0.0949223	0.101851	0.181098	0.183705	0.105469	0.169141	0.235214	0.170356
C9orf47	1.00387	0.71105	0.833427	1.35614	0.94068	1.1662	2.401	1.59603	2.18485	1.91452	1.76848	2.32017
CA12	4.88207	4.16695	4.201	9.48375	9.46352	9.43634	7.72579	8.54221	8.68721	8.33066	9.59471	10.1267
CACNA1H	0.426671	0.305113	0.434437	0.693881	0.746418	0.959842	0.868278	0.781849	0.841643	1.32526	1.25032	1.29263
CACNA1I	0.0313626	0.0264323	0.0566561	0.110628	0.0622188	0.0751052	0.0610481	0.099341	0.081662	0.117133	0.0925054	0.105522
CALML3	0.0378889	0.0319327	0	0.114556	0.0450996	0.0362936	0.44251	0.130923	0.422808	0.220123	0.526845	0.327806
CAMK2B	3.38399	3.76428	3.40853	4.25448	4.31281	4.07099	5.7886	5.66944	5.83179	7.45169	7.18707	7.51379
CAMKV	0.587102	0.509362	0.374327	0.965858	0.945483	1.15785	1.36129	0.924851	1.27178	1.41882	0.698495	1.02917
CARD6	0.204195	0.139827	0.193659	0.270103	0.212674	0.35452	0.372629	0.198446	0.512695	0.455459	0.306519	0.355783
CARTPT	0.571439	0.818733	0.495502	1.81412	2.10859	1.42319	2.66957	3.01124	2.29564	3.17761	2.74493	3.57063
CASC8	0.297698	0.410563	0.0586678	0.654606	0.773136	0.725872	0.474118	0.748133	0.523477	0.808616	1.06053	1.04065
CCDC141	0.0744742	0.149675	0.173863	0.536947	0.716	0.757286	1.05379	1.02937	0.916308	0.722707	1.04281	1.01882
CCDC60	0.213415	0.179866	0.185055	0.645255	0.558867	0.633731	1.62013	1.1246	0.889105	0.938765	1.0791	1.12837
CCDC74A	2.44506	2.03427	2.17451	4.21756	3.2462	4.6542	5.94921	4.92846	5.36368	4.70901	5.42868	5.27345
CCDC82	0.670342	0.597246	0.705818	0.868613	1.02589	1.02739	1.45396	1.19126	1.21112	1.46242	1.40422	1.56498
CCDC83	0.0221836	0.14957	0.0480891	0.4695	0.422486	0.552488	0.51817	0.153308	0.181537	0.625988	0.308463	0.447829
CD163L1	1.27226	0.996349	1.36679	2.21268	2.11747	1.9305	1.77519	2.32456	1.95162	2.42022	2.37681	2.4136
CD177	0.305907	0.0594965	0.153032	0.498025	0.168058	0.338109	0.549652	0.467541	0.70024	0.664021	0.535424	0.429796
CDC42EP3	2.28721	2.05467	2.24847	3.92672	4.14705	4.19499	7.19585	6.08067	5.96204	6.04067	6.17471	6.12741
CDHR3	0.0402205	0.061016	0.0697515	0.121606	0.0670249	0.0847595	0.117435	0.048643	0.0837811	0.133525	0.254212	0.146924
CDIP1	10.3038	9.51485	10.0277	13.986	13.1109	14.4644	17.2427	19.9639	19.696	21.3202	19.2318	19.8193
CDK1	12.6856	9.20389	11.3756	38.9263	38.8843	42.4773	38.8337	43.9297	38.0543	25.7523	26.5137	24.9348
CDKN1A	28.4731	24.2812	25.0591	92.9521	95.4685	99.7905	209.749	219.385	218.624	260.144	257.989	256.845
CDSN	0.0168852	0.0199231	0.0073207	0.0357364	0.0160789	0.0323485	0.0197205	0.0554287	0.0477342	0.0448448	0.0896466	0.0811592
CEACAM1	0.0579033	0.0366006	0.0313804	0.0437673	0.0516922	0.0138663	0.211332	0.250103	0.193846	0.216258	0.256183	0.278314
CECR1	0.48334	0.48883	0.488962	0.795633	1.04837	0.699629	1.19172	1.11344	1.40635	1.67592	1.52068	1.714
CECR6	0.16504	0.199949	0.0894426	0.280684	0.380619	0.256898	0.421646	0.383162	0.360667	0.470855	0.508524	0.57512
CEL	0.482106	0.609478	0.665065	0.960716	1.53898	1.25948	4.86279	4.50549	4.7604	4.32866	4.82001	4.466
CERS1	1.05911	0.845637	0.906285	1.58003	1.2275	1.60187	2.2786	1.48074	2.0009	2.26694	2.30769	1.92909
CHI3L1	0.0853892	0.0959545	0	0.301201	0.0677598	0.245382	0.332425	0.147529	0.296449	0.354347	0.395779	0.766129
CHST2	0.290692	0.38347	0.630157	0.477663	0.842469	0.786932	1.21778	1.4412	1.93693	2.6329	2.41246	1.95611
CKS2	73.0825	45.2832	52.441	197.481	181.458	219.529	143.496	132.499	151.868	146.32	98.177	122.721
CLCA2	0	0	0	0.117859	0.0309331	0.0622331	0	0.0112248	0.0483329	0.194116	0.0821262	0.337255
CLEC2L	0	0	0.0880016	0	0	0.038886	0	0.0701375	0.181203	0.202154	0.205264	0.234147
CLEC3B	1.4675	1.09939	0.35347	1.72549	1.94088	2.23873	2.69784	2.20678	2.18348	2.3006	2.2673	2.19446
CLEC7A	3.84488	1.84722	2.97961	7.94649	4.53239	7.63287	12.4194	6.99591	10.2531	10.714	7.20824	8.71354
CLU	4.51156	3.90907	4.49541	7.5143	7.36749	8.32478	10.1685	7.90415	9.06804	14.7149	13.3271	14.9588
COL17A1	0	0.0157102	0	0	0.022188	0.0267835	0.0544264	0.120772	0.0762713	0.18565	0.259197	0.215031
COL23A1	0.307267	0.143869	0.0740099	0.180642	0.203191	0.130813	0.24921	0.29493	0.21589	0.481702	0.323678	0.508707
COL4A6	0.402147	0.268585	0.246726	0.99794	0.695441	0.755893	1.37357	1.27161	1.45636	1.53028	1.64015	1.8454
COL5A1	0.147494	0.119128	0.119901	0.278716	0.285291	0.317889	0.556258	0.541513	0.530349	0.372342	0.582644	0.549425
COLCA1	5.48851	5.46101	4.98304	7.47881	8.02008	7.21201	12.0859	11.8425	11.9892	12.1104	15.1288	13.7228
CPM	0.0233214	0	0	0.011752	0.037013	0.014893	0.0453958	0.0201465	0.0346997	0.096779	0.0589609	0.0523111
CPZ	0.267609	0.277588	0.267747	0.311196	0.686082	0.295779	0.781361	0.67575	0.643201	0.734652	0.494412	0.751974
CRABP2	0.494118	0.530017	0.486882	1.35814	0.802029	0.817542	1.44272	0.93131	0.735192	1.60311	1.306	1.12272
CRISPLD2	0.136727	0.17285	0.123498	0.413391	0.488243	0.305597	0.465749	0.501982	0.576398	0.444454	0.590521	0.711948
CROT	3.99261	3.65524	3.98191	8.81263	7.8499	8.58987	13.9295	13.3114	12.9819	13.8477	13.0771	14.0772
CRYAB	1.49666	0.610348	1.36057	2.70048	1.89643	2.31233	2.53738	2.71095	2.87338	3.60629	4.08899	4.40908
CRYM	0.100616	0.141331	0.145409	0.202806	0.239528	0.160632	0.391702	0.492537	0.174656	0.417534	0.678334	0.451372
CTNNA2	0.0219969	0.0278084	0.0238423	0.116388	0.0916411	0.126424	0.224792	0.275534	0.245467	0.237335	0.222449	0.285468
CUX2	0.0229126	0.0064369	0.0827827	0.0577299	0.0545464	0.0365799	0.0446	0.0527824	0.062501	0.0887438	0.1062	0.132157
CXCL10	0	0.0362394	0	0.130006	0.0511821	0.0411885	0.125548	0.111436	0.0319888	0.214124	0.489191	0.413351
CXCL11	0	0.0275247	0	0.098743	0	0	0.190713	0.141064	0.0485926	0.298159	0.0825673	0.251161
CXCR4	0.0260781	0.0219786	0.0565317	0.11827	0	0.0499603	0	0.180224	0.058202	0.216438	0.296686	0.175484
CYP11A1	0.861394	0.39929	0.840292	2.86485	1.94812	3.25925	4.21278	2.19518	3.90906	3.41375	1.8511	2.6084
CYP1A1	0.862088	0.777257	1.08652	2.84897	2.10004	2.26612	3.62933	2.75376	3.31113	3.77716	3.26928	3.71966
CYP1A2	0.100326	0.0986471	0.181238	0.353889	0.218936	0.208221	0.78115	0.664455	0.51002	0.43021	0.739792	0.67511
CYP26B1	0.0229529	0.0096723	0	0.0346987	0.0136605	0.0329797	0.100526	0.0396563	0.0256135	0.152399	0.0725364	0.165486
CYP2E1	1.38009	0.978094	1.08791	1.09059	1.45606	1.47221	1.92321	1.46317	1.16672	2.60322	2.45825	2.2011
CYP3A43	0.0516666	0.0217723	0	0	0	0.0989826	0.377139	0.290114	0.211404	0.36449	0.261246	0.372506
CYP4B1	0	0.0816814	0.0525237	0.109885	0.144202	0.185673	0.0707442	0.29303	0.198277	0.462512	0.581931	0.791918
CYP4F12	0.150754	0.0847037	0.0544671	0.64572	0.717779	0.770171	1.02707	1.10697	0.766378	1.33461	1.04812	1.30429
CYP4F2	0.347708	0.164839	0.0471098	0.854172	0.465617	0.999205	0.888331	1.25781	1.05087	1.10022	1.26366	1.12811
CYP4F3	0.033378	0.0281309	0	0.681194	0.615819	0.591494	0.536012	0.792936	0.794604	0.94188	0.675086	0.866336
CYP4F8	37.3084	25.3629	22.1816	66.2292	68.964	64.4328	114.78	112.779	106.348	98.016	102.957	104.799
DAAM2	0.0165124	0.0487083	0.0357954	0.09985	0.15724	0.173989	0.216958	0.121248	0.147412	0.143899	0.083493	0.142862
DDB2	7.66758	7.72605	8.34149	18.6061	15.2563	17.3997	25.7748	27.1549	27.2373	28.6017	26.7528	28.4228
DDIAS	1.83436	1.33574	1.55879	7.23218	5.44992	6.36783	5.01317	5.00746	4.65077	4.06797	4.5634	3.9782
DDIT4L	0.714624	0.786315	1.03277	1.62049	1.74851	1.93952	2.60819	1.5262	2.25947	1.87817	1.78161	2.09908
DDO	1.16261	1.16034	1.65808	2.08132	2.43997	2.90136	3.66255	2.96014	2.73131	3.3518	3.01663	3.23522
DDX60	0.146365	0.123356	0.205303	0.234281	0.28695	0.272157	0.226246	0.319817	0.230585	0.285827	0.34827	0.331062
DEFB132	0.221972	0.270223	0.481186	0.969404	0.763289	1.20488	1.51226	0.894848	0.899066	1.6171	1.37179	1.92045
DHRS2	0.0309939	0.0522431	0.201564	1.17137	1.03299	1.54382	0.542973	0.696136	0.530327	0.668814	1.09701	0.923633
DLEU2	0.358904	0.382085	0.614231	0.599681	0.562115	0.597114	0.606693	0.685361	0.857225	0.972014	0.859619	0.944257
DLX3	0.0401896	0.0508076	0	0.0303781	0.0239191	0.173238	0.410708	0.312465	0.134545	0.433624	0.45723	0.521566
DNAH6	0.0204324	0.0309968	0.0354345	0.123554	0.0535062	0.0508876	0.0596584	0.134147	0.100324	0.0983568	0.165302	0.094281
DNAH8	0.175015	0.156533	0.123884	0.253778	0.165808	0.256601	0.354576	0.299293	0.292289	0.447623	0.58695	0.51503
DNAJB4	1.49591	1.75323	2.02675	2.82678	2.64307	3.85098	3.13931	2.92778	2.62568	3.58883	3.78193	3.37038
DNASE1L3	1.5064	0.860046	0.737382	1.17537	1.21467	1.48952	3.54707	2.09891	2.71132	1.69388	2.82563	2.70937
DNER	0.11186	0.0538717	0.0692825	0.193261	0.380424	0.306144	0.27995	0.358919	0.285318	1.03449	0.707008	0.829533
DOCK8	0.0418014	0.0528453	0.060411	0.273836	0.223905	0.306984	0.183077	0.276849	0.243601	0.289112	0.290625	0.261196
DPYSL4	5.86518	6.09387	5.75276	8.95383	9.6595	8.34446	12.6894	13.0406	11.6595	14.2524	15.4846	13.5872
DRAXIN	0	0	0	0	0.0702058	0.0282488	0.172212	0.17833	0.0658179	0.220283	0.111836	0.113398
DSG1	0.0216001	0.0424772	0.0468243	0.163269	0.171406	0.151731	0.147158	0.192815	0.166049	0.107563	0.100117	0.124586
DUSP2	6.8888	5.91048	5.71776	13.5571	10.97	13.1678	21.2011	18.6303	17.083	35.1029	26.6342	34.9906
EAF2	3.38325	3.88827	4.77832	10.1517	8.90849	12.1285	19.9064	20.813	18.6865	27.569	28.706	28.0392
EDN2	1.25187	0.597877	0.542759	1.45092	1.83782	1.55892	3.41153	2.55943	2.54562	3.53261	3.32322	3.61031
EGLN3	1.09491	0.793272	0.832815	1.85849	1.82917	1.82161	1.28998	1.46026	1.84346	2.05659	1.8697	1.8281
ELOVL2	0.552007	0.670798	0.890517	1.145	1.14604	1.62319	2.32391	1.50821	1.7286	1.60883	1.96354	1.14768
ELOVL4	0.222133	0.187213	0.0370412	0.387469	0.325424	0.441928	0.947926	0.752809	0.762713	0.779988	0.604792	0.755596
ENC1	2.21817	1.91563	2.55266	2.74611	2.96627	2.85052	4.90407	4.22666	5.37161	7.99275	7.63879	8.20468
EPAS1	0.202426	0.110893	0.0877631	0.459023	0.518043	0.484758	0.620593	0.620783	0.850854	0.756023	1.10031	0.934049
EPHA5	0.069113	0.0224032	0.0345743	0.0723329	0.113907	0.147684	0.605386	0.491412	0.506252	0.405939	0.356181	0.500847
EPHB6	0.0708229	0.0813947	0.111657	0.291998	0.199258	0.222025	0.206788	0.155734	0.172434	0.267182	0.113943	0.173301
EPS8L2	46.1441	43.7023	43.1588	61.9566	60.4145	61.0876	77.378	77.2654	81.6234	94.6389	85.4755	91.0536
ESPN	2.85792	2.27137	2.92113	3.51455	2.7144	2.79433	6.70156	6.40879	6.99531	8.45547	7.20663	8.3559
ETV7	0	0.0196377	0	0.070449	0.138675	0.178557	0.068033	0.201286	0.242681	0.212724	0.147271	0.24639
F5	0.0227853	0.0192034	0	0.0430568	0.0881454	0.010913	0.0166321	0.0738128	0.0550908	0.0992821	0.172817	0.109519
FABP5	0	0	0	0.540655	0.34056	0.205548	0	0.49432	0.532125	0.593649	0.271252	0.20628
FAM105A	2.98972	2.98241	3.13599	4.34023	4.08853	4.56224	7.62463	7.44691	6.74429	7.04996	7.71798	6.83921
FAM107A	0.0236057	0.0198948	0	0.1249	0.182638	0.214812	0.516928	0.397646	0.403911	0.45061	0.343158	0.555962
FAM110B	2.77713	3.64199	2.56897	4.01733	4.2888	5.11401	7.61932	8.6966	7.92572	9.97466	9.91124	10.1033
FAM111B	3.0092	3.10523	3.08663	9.187	9.8196	9.85674	7.67187	9.14276	7.96095	5.81127	6.71714	6.20886
FAM13A-AS1	0.504949	0.42557	0.600275	0.787975	0.775544	0.639717	1.37923	1.08348	0.884604	1.20318	1.0707	1.37794
FAM198B	1.78609	1.47951	1.416	6.52655	7.30133	6.69692	11.2644	11.4883	11.6475	12.9433	13.7015	13.2159
FAM212B	0.765758	0.833917	1.0818	1.23567	1.2597	1.26099	1.58268	1.70209	1.86267	1.87094	2.1535	1.94371
FAM3B	0.491132	0.413925	0.65518	0.9138	1.52895	1.01328	1.10308	1.01172	0.92749	0.877948	1.33718	1.01689
FAM46A	0.102486	0.078523	0.0807884	0.239441	0.177441	0.107096	0.054407	0.144874	0.194076	0.247445	0.188439	0.268693
FAM84A	0.238677	0.221966	0.196255	0.199071	0.264507	0.252279	0.624794	0.568784	0.5633	0.55329	0.436958	0.569648
FAR2P1	0.0925018	0.116941	0.0751964	0.402036	0.495477	0.24367	0.742736	0.749146	0.567734	0.825306	0.774667	0.778073
FAS	1.61391	0.868559	1.1381	2.58678	2.61541	3.12916	5.16646	4.70331	5.68503	5.16424	5.40756	6.31799
FAXDC2	0.383819	0.455816	0.453838	0.606609	0.477631	0.518065	4.73738	3.14989	3.43946	4.18464	6.28532	5.24941
FBN1	0.031296	0.0263762	0	0.0473113	0.0585388	0.0471088	0.0652698	0.0270355	0.0931299	0.0816337	0.0734704	0.0601701
FDXR	13.0557	9.40577	11.0345	16.2595	16.4023	16.3006	31.0929	32.2159	31.4356	36.4842	33.0879	34.4576
FEZ1	0.483017	0.319854	0.673121	0.573726	0.513341	0.677497	1.30957	0.804718	0.962513	0.873355	0.959481	1.02816
FGF13	0.969393	0.982957	0.853708	1.19069	1.28009	1.32032	2.52085	1.98888	1.82547	2.9668	2.54654	3.17423
FIRRE	1.33931	1.30937	1.16133	1.21481	1.80676	1.64214	2.03346	2.09799	2.08574	2.40099	2.73139	2.66081
FKBP5	16.3629	17.1284	16.7332	34.0926	34.2985	34.2321	40.6372	41.0461	37.8187	33.1797	38.7193	33.2757
FLG	0.0082038	0.0034571	0.008892	0.0248039	0.0146475	0.0275042	0.0119766	0.0389781	0.0122063	0.0204263	0.0570367	0.0630907
FLJ16779	0.0068456	0	0	0	0	0.0196721	0.0999384	0.017741	0.0152782	0.051134	0.0865346	0.0394843
FMNL2	0.440802	0.497978	0.487947	0.779804	0.658656	0.862453	1.31443	1.14238	1.05357	1.06641	1.17371	1.16305
FMO2	0	0	0.0213699	0	0	0	0	0	0.0220013	0.0572719	0.0498455	0.0663357
FNDC7	0	0	0	0	0.0813561	0.0163677	0	0.014761	0.0127119	0.0283632	0.151198	0.049278
FOSB	0.152318	0.175055	0.0900525	0.167465	0.2802	0.29181	0.242584	0.251202	0.298743	0.379253	0.35008	0.279538
FOXC1	0.667037	0.600508	0.788723	0.916715	0.757893	0.929386	0.885277	1.15246	1.01503	1.4092	1.51392	1.48648
FOXD3-AS1	0.465711	0.642273	0.917782	0.768036	0.554341	0.811096	1.60701	1.35323	0.913403	1.58122	1.28444	1.38377
FOXD4	1.53011	2.3172	1.86578	3.50583	2.95962	3.73291	4.5374	4.97742	5.35364	6.11151	4.92616	6.13643
FOXD4L3	0.0707213	0	0.0511028	0.0712748	0.112241	0.0451625	0.206491	0.183281	0.0526127	0.391305	0.0893983	0.27194
FRMPD2	1.45464	1.6318	1.32658	2.92698	2.57929	2.62342	3.95432	4.33313	4.17195	3.7301	4.2102	3.95396
FRMPD2B	0.21484	0.362133	0.174647	0.446575	0.863077	0.643107	1.4114	0.649573	0.819123	0.89154	0.882626	0.981004
FSCN1	3.06688	2.96302	3.52686	6.55871	6.07683	7.41605	7.69882	6.09032	7.37344	7.93105	7.37542	7.28066
GABBR2	0.0090336	0.0076135	0	0.027313	0.0215057	0.0432664	0	0.0390191	0.0268821	0.0449852	0.068516	0.0694727
GAD1	0.427528	0.336298	0.370715	0.473961	0.407113	0.423178	0.457707	0.57861	0.508891	0.792454	0.666536	0.84937
GADD45A	15.686	15.1042	19.3838	13.9758	13.9358	15.8603	22.2361	26.1847	26.6933	35.5971	31.8502	33.5454
GAS6-AS1	6.65997	7.68097	7.85191	9.27329	10.2222	9.28954	16.0342	15.8973	16.1678	19.1038	17.3546	18.926
GATA6	1.28778	1.42378	1.32077	1.98865	1.61527	2.20184	2.5067	2.2967	2.02939	2.99954	2.92317	2.99505
GBP2	0.126541	0.0533242	0.0274313	0.344334	0.165685	0.303032	0.628103	0.437256	0.498938	0.861193	1.00774	0.924499
GCG	0.161628	0.27244	0.175187	0.488678	0.336678	1.00635	1.29778	0.488686	0.931877	0.804867	0.56186	0.504966
GDNF	0.162575	0.0948586	0.108439	0.245771	0.0595431	0.131772	0.69377	0.626591	0.521002	0.529343	0.569104	0.781423
GGT6	0.039269	0.0330958	0.0425633	0.0296822	0.0467423	0.0376156	0.229314	0.152654	0.292139	0.179254	0.297838	0.377496
GJA3	0	0.0169326	0	0	0.0358717	0.0673576	0.205314	0.0260337	0.0896792	0.133397	0.063492	0.086911
GJB2	0.358742	0.151174	0.243023	1.25412	0.827341	1.1383	0.785588	0.406749	0.366966	0.949049	0.510168	0.495738
GLIPR2	1.63109	1.45191	1.31105	2.5212	3.05406	3.07217	3.42468	3.15056	2.97225	3.40716	3.8457	3.80544
GLRX	0.883007	0.717619	1.09381	2.62208	1.61412	2.32603	3.03859	3.16016	2.3461	4.16159	3.34861	3.51663
GMPR	0.483177	0.349046	0.448896	1.35653	1.31459	1.32238	1.61231	1.34164	1.97701	1.74729	1.00342	1.4598
GNAI1	5.11937	4.66607	3.99018	8.47829	8.18193	9.47706	9.90901	10.7952	10.2916	9.89413	9.27077	9.45552
GNAO1	0.138586	0.133486	0.128754	0.189553	0.290646	0.202288	0.231224	0.267944	0.294573	0.284813	0.38374	0.34892
GNG13	3.66644	3.44834	3.45567	5.38204	5.81895	5.24266	7.75742	7.34448	7.19461	9.08488	7.65736	9.04131
GP2	0.0302848	0.012762	0	0.0457826	0.0901208	0.0580193	0.0884251	0.117729	0.112651	0.263918	0.229696	0.203791
GPC5-AS1	7.16619	6.26334	2.8768	14.5783	10.5309	14.6611	14.4658	16.5847	18.2974	17.1821	13.5322	18.2003
GPER1	8.04149	4.70411	7.42891	10.8486	8.07754	12.2532	15.009	9.93649	13.3279	16.7134	12.0953	15.6075
GPNMB	2.2495	1.92774	2.17185	3.68642	4.02766	3.45852	6.51286	6.00941	6.75026	8.12689	8.72188	8.34091
GPR158	3.59461	2.67895	2.5861	6.91722	5.79213	6.72113	8.7768	7.81059	8.56558	6.87218	7.29209	7.64289
GPR87	0	0	0	0.0519683	0.0818375	0.0329291	0	0.267269	0.30689	0.427966	0.434551	0.660928
GPRIN1	1.88868	1.32997	1.69696	3.77562	3.25386	3.85637	3.59171	3.57441	3.61437	3.93944	2.93721	3.0698
GRAP2	0.0129007	0.0108727	0	0.0585076	0.0307118	0.0741453	0.113002	0.0668668	0.0575845	0.117778	0.114154	0.0992125
GRHL3	0.0763978	0.0386328	0.0993683	0.207888	0.200062	0.160998	0.669196	0.277189	0.409217	0.266309	0.40561	0.293767
GRIP2	0.020316	0	0	0	0.0080608	0.0194606	0.0395456	0.0117002	0.040304	0.0618253	0.111286	0.0650998
GSTA2	0.0798879	0.100994	0	0.181154	0.0475458	0.191311	0.233256	0.172531	0.118864	0.430974	0.454436	0.383984
GSTM3	14.6078	11.7455	12.359	23.1941	20.7659	25.1336	23.3789	22.0425	23.4314	27.1289	24.5354	26.2583
GTF2H2B	0.2725	0.237721	0.207271	0.408336	0.398338	0.439625	0.481574	0.495586	0.467691	0.5297	0.42605	0.510126
GTF2H2C	0.0546464	0.0334952	0.0538461	0.112651	0.0827861	0.0951737	0.145051	0.0987056	0.0960909	0.0907084	0.150716	0.114615
GUCY1A2	0.0741472	0.0923781	0.0628963	0.146206	0.176516	0.148227	0.282384	0.32862	0.247027	0.280939	0.334164	0.303707
GUSBP10	0.0534628	0.0450584	0.115896	0.0808218	0.0636374	0.153636	0.468301	0.323292	0.318187	0.443719	0.743401	0.513942
GUSBP9	0.113039	0.11644	0.0544541	0.322783	0.0897008	0.276714	0.366721	0.24955	0.308346	0.260604	0.333413	0.265625
HACL1	7.04166	5.83836	6.29425	8.95161	9.49753	9.04468	11.9489	11.6921	11.8549	14.5728	13.2653	12.7912
HAO2	0.0307388	0.0259066	0	0.139407	0.0731774	0.294446	0.0897507	0.238987	0.0686038	0.255119	0.155426	0.206846
HAPLN3	0.0492805	0	0.106829	0.111749	0.117318	0.0472056	0.143889	0.0425717	0.128317	0.347656	0.342623	0.165808
HEPH	0.0766506	0.0184574	0	0.132429	0.104272	0.10489	0.15986	0.170269	0.146632	0.272643	0.207629	0.178949
HERC3	10.5856	9.88719	9.0923	19.0061	17.5926	19.303	26.8562	22.4208	22.1316	21.2442	23.4668	23.0905
HES1	11.8101	10.5568	11.7148	18.6654	15.6765	19.7804	23.0932	20.2501	22.0451	25.1285	24.2032	27.3508
HES2	0.736432	0.444809	0.718391	1.5215	1.44636	1.45788	3.1895	2.78857	2.41973	3.24959	3.50646	3.17392
HEY1	0.283946	0.273496	0.2638	0.551896	0.386268	0.36913	0.592188	0.367936	0.482834	0.993153	0.743506	0.526422
HHAT	0.316729	0.300306	0.314691	0.239406	0.314172	0.27811	0.500923	0.77523	0.755975	0.876239	0.917524	1.04029
HIST1H1E	1.33214	1.34727	2.16585	2.61801	4.04345	3.38155	2.52823	2.01388	1.98208	3.64856	2.61013	3.52165
HIST1H2AI	2.56416	1.50335	0.966704	7.07854	4.64458	7.04823	4.55719	4.43018	4.81046	5.18158	6.05989	4.60838
HIST1H2BC	17.0708	16.3994	13.9742	42.2288	50.5857	51.343	37.6437	37.9498	39.4312	48.1514	54.3248	55.0833
HIST1H2BD	10.5666	15.2008	14.6126	24.9708	23.1312	27.6894	30.675	30.7943	27.8749	41.7829	40.8393	37.6539
HIST1H2BF	2.06715	2.767	1.31798	7.16908	7.23691	7.33806	6.7457	4.83198	5.06583	5.75246	8.60774	6.31216
HIST1H2BJ	4.67427	2.47362	1.88517	19.5555	18.6324	23.6369	14.6001	13.5224	10.1896	12.3601	12.2297	12.0173
HIST1H3H	18.129	21.7075	15.5761	33.2552	27.3687	35.7903	25.4981	34.3777	30.6746	38.6249	40.3837	35.0676
HIST1H4E	1.38691	3.85733	1.50326	3.77397	2.97155	2.25848	4.45444	3.59431	3.92079	6.56116	4.7336	5.8663
HIST1H4H	13.8406	16.7314	17.5777	28.5318	31.7844	34.4168	31.4312	28.2605	27.6657	41.8873	39.9398	46.5005
HIST2H2BE	29.2128	33.2634	35.7425	61.194	59.9417	65.6988	65.5166	65.5889	67.1228	91.7693	95.8573	92.7038
HIST4H4	2.15746	2.56702	2.75112	4.79634	5.28716	5.3489	7.04042	6.24904	6.9866	7.26773	8.18168	9.88191
HLA-DQB1	0.0740904	0.0802842	0.0917782	0.20801	0.214177	0.243329	0.15452	0.384024	0.299218	0.456797	0.615461	0.630838
HMOX1	6.24809	5.15502	5.27523	6.01528	5.79317	8.72553	6.91318	7.81217	8.12217	14.3288	11.3068	13.6565
HPSE2	0.0118322	0	0	0.286196	0.0985884	0.136009	0.0345476	0.102214	0.114433	0.039281	0.104699	0.0796209
HRH3	0.799907	1.08523	1.14192	1.38621	1.37015	0.859671	1.93681	1.73595	1.95943	1.79736	2.41691	1.8755
HS3ST3B1	0.203337	0.204014	0.29386	0.819713	0.449493	0.426652	0.735058	0.635705	0.684323	0.594682	0.526313	0.716721
HS3ST4	0	0.0137581	0	0.0493561	0.038862	0.0781848	0.14299	0.112816	0.0971548	0.216775	0.330166	0.156926
HSD17B11	1.33003	1.21436	1.92214	2.76465	2.60559	3.18507	3.23616	1.98675	2.39121	3.44958	2.83715	3.19641
HSD3B1	0.031123	0.0524608	0	0.0940997	0.222276	0.238501	0.0908726	0.241974	0.231538	0.464954	0.118027	0.209431
HSPA12B	0.215923	0.139984	0.216034	0.527293	0.652425	0.540945	0.436466	0.387405	0.333626	0.620333	0.398922	0.479004
HSPA4L	3.86953	3.63857	3.25827	8.33948	8.65995	9.78729	10.3645	10.2078	10.9082	9.64792	11.5414	10.314
HSPB8	0.443992	0.352185	0.113233	0.947577	0.497402	0.92565	1.52513	1.01528	1.06864	1.73409	2.07992	1.35576
HTR7	0.0624132	0.0657522	0.0338246	0.141529	0.111437	0.104624	0.0455583	0.0539165	0.150904	0.194251	0.256412	0.254993
ID1	1.18833	0.751144	1.93204	4.23449	2.72794	7.07372	16.481	14.8484	11.3348	35.1533	31.0089	36.9225
ID2	1.41833	1.42152	1.82816	2.49185	2.37269	3.2313	6.37974	4.33803	4.53434	9.89448	9.25526	9.50733
ID2-AS1	0.531841	0.42022	0.79263	0.603004	0.672623	0.764173	1.2617	0.804017	1.18698	0.9104	1.63872	1.62965
ID3	2.74304	1.56493	1.46371	6.18825	4.92273	8.08477	16.5111	18.7382	16.137	31.137	28.3265	31.1155
ID4	0.0944289	0.113692	0.116972	0.244717	0.0802856	0.374734	0.6302	0.605976	0.632249	1.3883	1.24483	1.3746
IER5	2.99164	2.06976	1.93589	5.50134	4.75683	5.34641	4.82377	6.40305	6.66022	6.31851	5.39034	6.20246
IFI44	0	0	0.0656698	0.457959	0.360588	0.464289	0.176901	0.392542	0.338051	0.754271	0.306351	0.844521
IFIT1	0.0110589	0.0372818	0.0479467	0.351083	0.131636	0.487292	0.452056	0.277049	0.29618	0.559886	0.307549	0.914269
IFIT2	0.104723	0.100869	0.0972928	0.497557	0.534227	0.472907	0.611537	0.41356	0.589875	1.24165	0.869922	1.46692
IFIT3	0.0552518	0.0620882	0.0399247	0.417632	0.350757	0.405762	0.322647	0.28638	0.164417	0.932419	0.465623	1.09769
IFITM1	0.802166	0.553143	0.474251	1.43315	1.47564	1.88605	0.851693	1.19693	1.03078	1.93677	1.10619	2.24328
IGFBP3	2.10657	2.0769	2.97259	2.07298	1.58491	1.96077	9.11005	8.17188	5.64773	26.2749	27.2319	30.4905
IHH	0	0.0212679	0.109407	0.114446	0	0.0966895	0.147361	0.130797	0.0375467	0.230383	0.223294	0.291102
IKZF3	0.423183	0.369868	0.385069	0.584456	0.827096	0.825745	0.915264	0.839463	0.843419	0.776162	0.766091	0.92411
IL12RB2	0.0495491	0.135719	0	0.243442	0.176936	0.177986	0.217009	0.181915	0.211955	0.298146	0.203562	0.226251
IL32	0	0.0594297	0.152861	0.479699	0.293771	0.202637	0.51472	0.335033	0.472131	0.468194	0.802234	1.15237
INPP4B	1.73739	1.60322	1.95187	3.91097	3.57756	3.65647	4.36929	4.36019	4.76441	3.54702	4.37642	3.63292
INPP5D	0.0198168	0.0250524	0	0.0748946	0.0353823	0.0284737	0.347165	0.265345	0.16954	0.172695	0.200402	0.123825
IRF1	0.191257	0.260385	0.159463	0.28913	0.245167	0.394593	0.859122	0.610042	0.481578	0.989041	1.15304	1.27285
IRX3	12.2788	10.9595	10.8042	16.0964	15.2358	16.5576	17.2642	19.9031	18.32	24.4054	23.1104	23.2806
ISG15	30.2258	28.9811	29.4428	46.5242	42.3327	52.6421	54.5563	48.2205	54.1423	69.1986	52.9952	64.2256
ITGAD	0.18712	0.191498	0.14487	0.161644	0.25455	0.21765	0.195125	0.288654	0.188923	0.399347	0.439283	0.501093
ITGAM	0	0	0	0	0	0	0.0965222	0.142788	0.032791	0.0914557	0.0696471	0.0741506
ITGB8	0	0.0150622	0.012914	0.0180116	0.0425458	0.0399449	0.0695755	0.0771936	0.0930689	0.128551	0.0903659	0.160349
IVNS1ABP	5.32953	4.98497	5.61467	8.0945	7.36652	7.71734	10.6528	10.5849	10.6533	10.8618	10.9083	10.6057
JAKMIP1	1.2634	0.987821	1.12191	2.14005	1.82998	2.28919	2.17777	2.5773	2.41204	3.44892	3.57895	3.73135
JUNB	15.7781	14.414	13.1072	25.5064	25.0526	25.2908	28.9191	28.7278	28.0171	40.0263	35.1949	36.5352
KBTBD8	0.290357	0.376481	0.266298	0.827241	1.10331	0.919975	1.20646	1.00332	0.864039	0.889788	0.705843	0.772955
KCND2	0.0588261	0.0495786	0.0425074	0.148216	0.093362	0.084524	0.08588	0.203271	0.160466	0.187156	0.235479	0.179075
KCNMA1-AS1	0.0650331	0	0	0.0983131	0.154819	0	0.379766	0	0.290286	0.215899	0.493247	0.687685
KCNQ2	3.69536	3.15163	3.06082	6.0867	6.49948	6.92105	8.21304	7.92832	7.64837	9.31085	9.30073	8.79082
KCNT1	0.0648181	0.0910477	0.210768	0.212308	0.167167	0.155223	0.410053	0.289303	0.361658	0.25105	0.27312	0.249241
KIAA1324	0.0894335	0.0592227	0.0276961	0.0579429	0.106454	0.159098	0.111911	0.160035	0.161581	0.302206	0.258405	0.233355
KIFC3	0.26792	0.0950746	0.213976	0.277122	0.285339	0.283654	0.329376	0.438529	0.314712	0.456427	0.4991	0.420218
KIRREL	0.0468039	0.0169055	0.0724719	0.0303237	0.06367	0.0896666	0.136657	0.109744	0.119381	0.0832399	0.169041	0.109269
KITLG	0.35543	0.412901	0.478957	0.943936	0.960489	0.929378	1.48655	1.68459	1.34354	1.0524	1.19003	1.14508
KLF14	0.0353288	0	0.0765852	0.213632	0.252314	0.169207	0.309458	0.244154	0.131413	0.234571	0.312612	0.271695
KLF6	1.03183	0.94524	0.899572	1.16989	1.44179	1.39663	1.37537	1.69552	1.8523	1.89891	2.15497	1.90833
KLHL1	0.340178	0.180516	0.191186	0.438074	0.584882	0.699986	0.846101	0.740111	0.890444	0.721519	0.82818	0.78726
KLHL30	0	0	0	0	0.0168894	0.0543665	0	0.0245148	0.0422234	0.0588816	0.0358725	0.0954803
KRT6C	0.0456851	0.0770067	0	0.069064	0.0815694	0.0875232	0.0666955	0.157863	0.288891	0.341251	0.404252	0.329381
KSR1	0.0232851	0.0294369	0	0	0.0692913	0.0892187	0.101981	0.160921	0.216535	0.231908	0.0883034	0.134305
L1CAM	0.0498728	0.0504392	0.0648681	0.120631	0.071237	0.0573276	0.116494	0.137867	0.126149	0.256632	0.189131	0.239715
L3MBTL4	0	0.0491409	0.0315991	0.110181	0.0520525	0.0837778	0.212805	0.0629614	0.0650655	0.157275	0.0737052	0.252229
LAMA1	0.0541438	0.0365058	0.058686	0.147332	0.14823	0.248948	0.205515	0.140319	0.185288	0.134811	0.164263	0.182171
LAMA4	0	0.0116472	0	0.0313375	0.0493491	0.0198567	0.0605257	0.0119383	0.0257026	0.0172046	0.0436733	0.0797096
LAMB3	0.0348965	0.0490179	0.0756481	0.0527544	0.0138459	0.111424	0.067927	0.120583	0.0692295	0.386169	0.352899	0.413738
LAMC2	0	0.0067764	0	0.0607748	0.0478529	0.0385093	0	0.034729	0.0059816	0.14681	0.121966	0.115939
LCAT	0.54063	0.39055	0.334848	1.0508	0.689484	0.665829	0.902015	0.700546	0.689483	0.92945	0.82985	1.18791
LCE1B	0	0	0	0	0	0.131919	0.134035	0.0793126	0.0683026	0.380998	0.174087	0.264777
LEF1	0.405323	0.256204	0.302037	0.440408	0.316615	0.509587	0.295864	0.722171	0.537114	0.536139	0.768548	0.742751
LGALS3BP	3.72484	3.23679	3.56087	4.09209	4.35111	4.23286	6.07962	6.47549	6.11014	9.06318	8.33501	8.14002
LGI3	0.25615	0.0539707	0.0694097	0.387232	0.133393	0.383383	0.046744	0.304258	0.345393	0.451762	0.283323	0.430918
LHX3	0.020274	0.0512607	0	0.275841	0.0241324	0.0388408	0.118392	0.157626	0.16591	0.302878	0.256282	0.214385
LIF	0.922163	0.843814	0.828178	2.42966	2.24237	2.10739	4.11571	4.43833	4.44945	5.37936	5.36221	5.17959
LIMK2	11.44	10.788	10.6512	16.1626	14.1819	14.8468	21.6731	21.3774	21.1945	23.2686	22.8981	24.2246
LINC00161	6.00996	5.26779	4.69018	13.8099	14.5221	13.8166	8.77391	12.3564	12.6084	15.3631	15.4222	14.6746
LINC00162	1.64064	1.80356	1.08243	4.2056	3.05668	3.21146	2.91586	2.95783	2.49416	3.67058	3.15597	2.94861
LINC00648	0.398581	0.473347	0.432019	0.520385	0.582263	0.468572	0.581887	0.610386	0.646958	0.691685	1.00769	1.01015
LINC00844	0.158685	0	0.343994	0.95956	0.377769	1.36803	2.31663	1.91915	1.65274	3.35839	2.00592	1.83054
LINC00883	0.521043	0.658701	0.677705	1.41782	1.50399	1.69696	2.8525	2.92571	3.08163	4.73526	4.65992	4.59559
LINC00920	0.286659	0.241596	0	0.346683	0.887156	0.27459	0.167397	0.79243	0.597124	0.904077	1.5944	0.716476
LINC01021	5.95671	6.33514	3.68939	8.00443	9.45379	7.29088	11.7329	12.1702	13.1889	12.0456	15.2389	14.5428
LINC01134	0.0803586	0.158027	0.1742	0.364443	0.15942	0.359217	0.39105	0.277675	0.398549	0.444628	0.474043	0.514995
LINC01164	0.0154511	0.0260444	0	0	0.055175	0.0592023	0.0451141	0.306997	0.137937	0.37189	0.312507	0.163386
LINC01311	1.34544	1.40764	0.90516	1.82355	2.26418	1.28879	1.89647	1.56306	2.24347	2.38734	2.75641	2.54217
LINC01356	0	0.0483192	0	0.0866708	0.272971	0.137295	0.0836984	0.321925	0.191933	0.570996	0.289891	0.661362
LINC01573	6.70342	7.02168	6.22781	7.52797	8.20713	5.77906	10.0659	11.5817	9.76021	14.5447	11.7422	14.4531
LINGO1	0.178987	0.207419	0.0485007	0.37205	0.239682	0.22503	0.0979884	0.251258	0.166446	0.287819	0.424231	0.365631
LIPE	0.0822764	0.161799	0.0594525	0.186571	0.0652897	0.0788122	0.360345	0.296148	0.285642	0.409716	0.364017	0.197732
LOC100131047	0	0.0622124	0	0.111591	0.0585764	0.0707085	0.143686	0.318837	0.109831	0.428852	0.404347	0.591336
LOC100506474	0.0268964	0.0453365	0.0583056	0.121981	0.0640303	0.12882	0.235596	0.162644	0.200094	0.379489	0.271996	0.310269
LOC100506688	0.0074334	0.0187946	0	0.0786617	0.0796328	0.0925657	0.10852	0.0963219	0.0718906	0.117219	0.140948	0.0857496
LOC100507053	0.0433464	0.0913308	0	0.0982927	0.0773937	0.124564	0.284766	0.20595	0.169298	0.224848	0.287668	0.385441
LOC101448202	0.483576	0.407557	0.262072	1.09656	0.719508	1.10014	1.05895	1.56654	1.66386	1.80606	1.4518	1.33649
LOC101593348	0.0889607	0.0562319	0.0482119	0.437077	0.211782	0.468683	0.19481	0.192125	0.231636	0.313793	0.196795	0.277935
LOC101927151	2.67803	2.93635	3.43815	4.24501	4.27089	4.9064	5.23817	4.98628	5.26124	5.93427	5.81742	6.19859
LOC101927204	2.25815	2.07975	2.52329	2.67468	2.49393	2.78747	4.62212	4.36401	4.78003	4.54051	5.0616	4.58772
LOC101927322	0.998002	0.767974	0.470316	1.70551	1.80773	2.20292	1.90041	1.34943	1.48492	2.12477	1.53582	1.58507
LOC101927482	0.695764	0.381153	0.377066	1.52513	1.78058	1.73282	1.52361	1.44251	1.3199	1.47251	0.96746	1.23736
LOC101927501	0.0938719	0.0988938	0	0.248342	0.19554	0.224799	2.5353	1.92595	2.12998	2.72684	3.0259	3.27119
LOC101927822	0	0.22715	0	0.950698	0.213874	0.344228	0.262313	0.388046	0.534685	1.04388	1.13566	0.777271
LOC101928336	0	0	0	0.0815164	0.213948	0.172173	0	0.093163	0.0401152	0.13426	0.113605	0.0691145
LOC101928673	0.48866	0.508746	0.124625	0.391091	0.479013	0.440551	0.419642	0.869103	0.748456	1.33599	1.12642	1.0224
LOC101929563	0	0.0091482	0	0.0328187	0.0258407	0.0311928	0.0633863	0.0562614	0.0403761	0.0360355	0.10977	0.0521731
LOC283352	0.575633	0.485142	0	0.290069	0.685183	0.0918994	2.24097	1.4918	2.28394	2.07025	1.94041	4.05797
LOC440910	1.41315	1.36839	1.69465	1.9545	2.36209	1.95848	2.72147	2.62336	2.95261	2.42058	3.72474	2.91927
LOC642423	2.70546	2.54418	2.46941	2.84144	2.27119	2.31876	7.40047	5.95359	6.16526	6.40536	6.62391	6.48827
LOC650226	0.125463	0.185045	0.135988	0.14225	0.112005	0.12018	0.549488	0.325148	0.256678	0.624773	0.317193	0.512586
LPXN	1.63472	2.13858	1.74541	1.69669	1.33594	1.63601	2.06594	2.99297	2.97682	4.75875	5.15067	5.23041
LRRC9	0	0.0179317	0	0.0321643	0.0633138	0.0611416	0.124245	0.110279	0.0633137	0.105951	0.121029	0.0409062
LYPLA2	13.5546	12.8077	12.214	21.9512	21.0779	24.8575	32.8081	29.8991	27.4013	31.8253	32.2743	31.5076
MAB21L3	0.097157	0.109178	0.105308	0.293752	0.289118	0.434309	0.141839	0.26578	0.265024	0.322545	0.225161	0.482555
MAF	1.72566	1.59533	1.49964	4.52795	4.26197	5.06823	8.67874	10.9277	8.41535	10.4735	12.3292	10.5745
MAFB	14.5164	13.4422	13.0951	21.0364	19.9754	21.4925	24.7019	25.7592	26.5742	29.749	27.2133	29.1389
MALT1	21.0602	18.1875	22.0157	37.6047	31.5765	36.7424	41.4596	38.7839	41.0327	40.6522	41.9566	43.7483
MAML2	0.0367646	0.0247881	0.0318791	0.0444628	0.0875227	0.0915634	0.193221	0.127038	0.229747	0.164771	0.297433	0.204984
MAMLD1	0.204413	0.145077	0.139933	0.227698	0.166479	0.298862	0.251302	0.399639	0.36017	0.303591	0.421594	0.49643
MAP2	2.11994	2.05579	2.30346	4.4155	4.34896	4.59787	7.39717	6.90483	6.87701	5.76061	7.52991	6.73267
MAP3K14	2.91388	2.59334	2.62773	5.37413	5.10552	4.95716	5.71732	5.72913	5.78359	5.99762	6.74801	6.94681
MAP3K5	1.6003	1.49294	1.59274	2.2823	2.15645	1.93785	2.38035	2.96486	2.62817	3.00721	3.68962	3.59924
MAP9	4.6431	5.01924	5.22589	6.36145	6.47758	6.89346	10.5581	9.43296	9.02552	10.7024	11.0534	10.3187
MAPK4	0.088322	0.0651329	0	0.28373	0.170838	0.25381	0.193411	0.20982	0.312107	0.329866	0.30703	0.254714
MAPRE2	0.707155	0.64114	0.41808	1.63595	1.2626	1.32397	1.65805	1.51796	1.7855	1.60955	1.57111	1.52439
MBD3L2	0.202661	0	0.439326	0.204247	0.0804101	0.194129	0.788971	0.175072	0.452306	1.1774	1.5371	0.45458
MCTP1	0.0387308	0.0489634	0.04198	0.117102	0.12678	0.0649252	0.0848144	0.09201	0.115254	0.160725	0.146878	0.102389
MDGA1	0.164368	0.336428	0.292687	0.47034	0.482136	0.466719	0.61704	0.760669	0.646341	1.22777	1.17987	1.28664
MDM2	13.8026	12.5998	13.2449	21.9421	21.5301	22.2056	34.9729	33.0241	33.5302	35.0493	37.3767	35.7658
MICAL1	40.2113	38.7665	37.8873	73.5993	73.9788	78.2668	128.658	118.303	118.291	156.495	143.973	158.517
MIR3125	2.01102	1.12993	2.90631	3.04014	2.39375	2.56847	15.658	7.52809	6.48306	13.9089	4.23687	8.37726
MIR4674	1.80299	1.51955	2.60566	10.9026	7.15373	5.18123	7.01912	7.78768	8.04793	7.48202	8.35686	5.77742
MMP24-AS1	29.656	28.8993	26.0521	37.2396	37.6841	37.8001	55.6022	57.074	61.539	71.9292	63.412	69.0872
MOGAT2	0.260132	0.131544	0.225564	1.10111	0.866989	1.44524	0.759532	1.30337	1.00633	1.46811	1.51262	0.950256
MUC2	0.0394821	0.0395146	0.0320957	0.063417	0.0440588	0.0496384	0.10087	0.0937947	0.139519	0.0942094	0.0779828	0.0925139
MVP	0.625652	0.723152	0.658764	0.810705	0.936221	0.907526	1.14826	1.31259	1.44955	1.6023	2.37265	2.2683
MYB	0.241673	0.263588	0.123269	0.795165	0.727626	0.87152	0.913173	0.749125	0.909532	0.778716	0.43129	0.519308
MYL7	0	0.147628	0	0	0.10425	0.16779	0.255722	0.226977	0.260626	0.726896	0.885697	0.505161
MYL9	1.48517	0.883551	1.60976	1.98105	1.24787	3.34738	5.48424	4.49044	4.61451	8.41087	5.96347	7.05453
MYO1B	1.30332	1.28871	1.26805	4.5456	4.33646	5.15106	5.93285	5.88654	4.83271	4.76118	5.88954	4.88331
MYO7B	0	0	0	0	0.0092684	0.0074587	0.0227351	0.0067265	0.0173783	0.038775	0.0393716	0.0149705
NAT16	0.0712595	0.0750717	0	0.18852	0.148437	0.153583	0.156047	0.261624	0.0662664	0.221784	0.225196	0.325386
NDRG1	40.4402	36.5917	40.4435	45.8626	44.8081	45.5202	75.7184	83.2202	68.883	101.851	115.657	101.929
NDRG4	0.315345	0.347548	0.210338	0.403378	0.505291	0.441484	0.424957	0.859155	0.685751	0.614043	0.643933	0.781178
NEFL	0.0816979	0.0918064	0.147586	0.514608	0.388984	0.573893	0.795135	0.905723	0.91168	1.29961	1.13601	1.50529
NES	0.404521	0.182358	0.203933	1.16617	0.772649	0.621784	0.796566	0.674521	0.699862	0.749548	0.558919	0.415999
NEXN-AS1	0.0456253	0.038453	0.0494529	0.137947	0.0271542	0.0437043	0.0666082	0.0394141	0.152742	0.170402	0.259536	0.2193
NFASC	0.16078	0.119563	0.0922597	0.40033	0.354613	0.3352	0.372794	0.33089	0.291993	0.404247	0.370616	0.359123
NFKB2	7.30802	6.91916	8.19826	11.8006	11.4863	11.6285	14.9719	15.312	13.9573	16.8668	16.6216	16.4699
NKILA	2.17358	1.86581	2.09415	3.52928	2.92262	3.66289	3.40825	3.70319	3.02443	4.34291	4.19773	4.54655
NLRP12	0.135247	0.0797904	0.117275	0.388472	0.386368	0.557078	0.592341	0.443974	0.412528	0.561248	0.39322	0.390043
NLRP9	0.180092	0.101187	0.2928	0.0453753	0.178638	0.215637	0.350553	0.233362	0.290286	0.43595	0.436334	0.403955
NPBWR1	0.0529753	0	0	0.240255	0.252229	0.0507449	1.39209	0.13729	0.354696	0.351738	0.267863	0.407405
NPPC	1.56636	1.32013	0.970152	5.41241	5.06067	6.71613	5.44458	8.82752	8.43445	11.7001	10.0887	10.2535
NPR3	0.502425	0.452446	0.402836	2.55953	2.02351	2.31406	2.75309	2.27121	2.42699	2.7133	3.10596	3.38751
NPTX1	0.230804	0.162101	0.14593	0.959516	0.744056	0.884344	1.01085	0.672917	0.722592	0.654487	0.619984	0.66562
NRCAM	0	0.0131839	0	0.0236481	0.01862	0	0.0456742	0	0.0058188	0.0973726	0.0296612	0.0375943
NSG1	0.484481	0.691002	0.242365	0.59156	0.576683	0.606877	1.14255	0.94973	0.956517	1.31455	1.83728	1.50468
NTSR2	0.130066	0.164429	0.281956	0.0983131	0.309639	0.218032	0.379766	0.280899	0.387048	0.566735	0.904287	0.562651
NUDT10	0.0251984	0.0212372	0	0.152373	0.0299939	0.1931	0.220722	0.195912	0.131223	0.104568	0.382237	0.121117
NUDT11	1.5494	0.919597	1.32458	1.91341	1.74036	1.81862	2.6124	2.01713	2.50014	3.06088	2.37236	2.89498
NUDT8	51.1333	41.8529	45.0051	96.9642	89.0087	94.6462	86.9971	101.685	93.8613	104.394	91.1238	98.3712
NWD1	0.192894	0.162571	0.161865	0.310418	0.229604	0.292059	0.563209	0.655785	0.509201	0.609389	0.644984	0.795555
NXN	6.3662	6.12788	5.84708	9.59871	9.19303	10.1262	12.0333	11.9542	12.775	14.7943	14.8666	13.9469
OACYLP	0.353886	0.8202	0.383574	0.93622	2.10617	1.1017	1.29159	1.14641	1.1189	1.24827	1.56571	1.95611
OAS1	0.0788637	0.132932	0.170959	1.07299	0.37549	0.528803	0.230265	0.454183	0.664929	1.39634	0.99691	1.23827
OASL	0.20062	0.0845412	0.108725	1.13732	0.895502	0.72065	1.0251	0.844879	0.485063	1.76913	1.14121	2.16965
ODAM	0.527738	0.0684272	0.176003	1.28876	1.30467	1.43878	1.30382	1.22741	1.32883	1.01077	0.821057	0.936588
OLFM1	0.515407	0.765887	0.793864	0.840673	1.09783	1.14332	1.42567	0.984217	1.2613	1.57598	1.52593	1.40816
OR2B6	0.444048	0.467803	0.360975	1.42648	0.858903	0.957042	0.648263	0.383597	0.660694	1.01349	1.12263	1.12052
OSBPL3	0.764105	0.551989	0.61524	1.19913	1.50721	1.42204	1.69983	1.56534	1.73242	1.60658	1.37066	1.51105
P2RY2	0.0526611	0.0147942	0.0253684	0.141529	0.069648	0.112098	0.0512531	0.060656	0.0783539	0.101982	0.103551	0.157495
PAEP	0	0.0524608	0	0.0940997	0	0.11925	0	0.161316	0.18523	0.206646	0.314739	0.777888
PAK3	0.143513	0.147831	0.311105	0.313379	0.170825	0.229118	0.37247	0.413253	0.438926	0.516143	0.544242	0.689801
PARM1	0.0206912	0.0174385	0	0.0625593	0.11083	0.05946	0.241656	0.214492	0.20011	0.0944505	0.183089	0.119344
PART1	0.132106	0.143813	0.0954594	0.216353	0.301392	0.258361	0.208933	0.332856	0.290745	0.287812	0.299199	0.275156
PATE2	0.0638031	0.268866	0.276623	0.241134	0.26581	0.3667	0.186292	0.303144	0.545859	0.529539	0.68555	0.521342
PAX1	0.273547	0.222312	0.169426	0.339687	0.511668	0.42112	0.713126	0.548571	0.792212	0.96489	0.95092	0.807673
PCAT1	6.77206	4.60138	5.00726	12.301	11.7164	13.2504	10.1931	10.3398	11.7554	11.4371	12.874	10.8501
PCDH19	0.0214377	0.0271015	0	0.0081021	0.0191382	0.0359365	0.0156484	0.0740771	0.0438583	0.0444811	0.074523	0.0875851
PCDH9	0.0167935	0.0353839	0.0182024	0.10155	0.0799581	0.0482594	0.0735503	0.0652829	0.068714	0.0627206	0.127371	0.12915
PCDHB2	0.678313	0.603441	0.612682	0.626653	0.605553	0.631705	1.43038	1.49748	1.24755	2.59592	2.52471	2.42714
PCDHB3	0.0583882	0.147628	0.158216	0.176535	0.121625	0.0279649	0.170481	0.138709	0.17375	0.302874	0.405944	0.322742
PCDHB5	0.339988	0.437353	0.349115	0.64923	0.617688	0.411377	0.470224	0.680156	0.758797	1.1287	1.01789	1.20412
PCDHGB5	0.293112	0.294541	0.317702	0.391981	0.362314	0.29157	0.691243	0.525895	0.578695	0.664316	0.741041	0.585216
PDE10A	0.395778	0.349445	0.272368	0.332396	0.254244	0.318937	0.770392	0.678369	0.705713	0.886372	1.08001	1.081
PDE4D	0.135506	0.0866377	0.0911631	0.218977	0.289218	0.223794	0.327434	0.395578	0.403236	0.294734	0.372117	0.300952
PDE7B	0	0	0	0	0.0231065	0.0185948	0.0283397	0.0167695	0.0072208	0.0483338	0.0613469	0.0279916
PFKFB3	3.48291	3.4971	3.16922	6.92283	6.16744	6.70342	6.08906	7.0483	6.77362	6.9947	7.18839	6.84097
PGBD5	0.639163	0.459853	0.405532	1.10765	1.07626	1.23944	0.637246	1.1043	1.09017	0.866879	0.965612	1.34875
PGC	5.79681	2.79521	3.75111	11.7715	10.1269	12.1553	12.3783	9.21807	11.1782	14.6248	9.04114	11.3391
PGF	0.109443	0.0691791	0.23725	0.16545	0.032568	0.0524178	0.159776	0.354541	0.875264	0.386043	0.41504	0.578649
PGLYRP2	0.444756	0.37484	0.361551	1.5128	1.19115	1.54436	2.02905	1.4648	1.69573	1.59187	1.30012	1.01542
PGM2	9.6241	8.4378	10.1164	14.4515	13.3009	14.9884	17.3505	16.572	15.6771	19.0577	19.9224	19.2951
PHLDA3	14.9972	12.4836	12.4424	22.1121	24.0222	23.9075	29.3547	30.3096	28.9947	34.0374	30.0752	29.6882
PHLDB2	0.0552546	0.0798317	0.0342229	0.0954634	0.150332	0.0378058	0.138284	0.136378	0.070468	0.196539	0.119738	0.144174
PIDD1	7.99596	8.99508	8.89285	9.74908	10.0556	10.4067	14.9215	15.1963	15.1171	19.0289	16.0843	19.9851
PIP	0.363102	0	0	0.686144	0.216102	0.695627	0.795135	0.627341	0.472723	1.58214	2.18022	0.610842
PLA2G4E	0.0328227	0.0461049	0.0948701	0.330796	0.494878	0.38777	0.351397	0.434767	0.349996	0.36322	0.42874	0.494327
PLA2G7	1.10743	1.35557	1.42897	2.35178	2.51084	2.2479	3.23347	3.71279	3.19739	3.72026	2.99978	3.70069
PLCG2	0.126108	0.0809778	0.0520713	0.226955	0.185847	0.195578	0.263006	0.21788	0.227842	0.179424	0.227731	0.230911
PLCL2	0.0719376	0.0101048	0	0.0543754	0.156985	0.114848	0.455092	0.258935	0.187311	0.149263	0.303119	0.276617
PLEKHG1	0.101149	0.0548022	0.0469861	0.0982995	0.0859989	0.124573	0.358618	0.405687	0.354745	0.419746	0.593642	0.513956
PLK2	5.49028	5.27936	6.3902	9.80387	10.4168	10.6594	13.0718	13.2895	14.6931	14.4347	15.697	15.2137
PLK5	0.243445	0.205175	0.117275	0.0817835	0.321973	0.259106	0.394894	0.39724	0.30185	0.493899	0.410316	0.702077
PLOD2	0.772899	0.521119	1.03321	1.48	0.935325	1.22159	1.54208	1.72484	1.53332	1.44332	1.31897	1.7708
PMS2P9	0.201792	0.188967	0.243023	0.135581	0.320261	0.193296	0.720122	0.309904	0.450367	0.61409	0.453483	0.538846
PNP	10.453	8.64596	8.98903	22.7565	21.1314	24.3909	20.8725	23.0973	21.5781	20.3266	20.0115	21.4051
PNPLA3	0.950666	0.80122	0.84858	1.43716	1.70848	1.46417	3.1023	2.01286	2.53775	2.53722	2.45059	2.40118
POU3F1	0.0535724	0	0.0387111	0.107983	0.0425119	0.0684224	0.2607	0.107985	0.0531398	0.266777	0.180588	0.137332
POU3F2	0	0.0323468	0.0554667	0.0967014	0.0456844	0.049019	0	0.0552588	0.0951758	0.15927	0.0646882	0.159879
POU5F1	0.0698804	0.0588951	0.0349582	0.105641	0.0895779	0.115854	0.149103	0.1277	0.131967	0.118226	0.118913	0.13952
PPM1D	2.48463	2.35234	2.8473	4.02086	3.96068	4.71809	7.12675	5.73944	6.33513	6.24092	6.25392	6.28163
PPP3R2	0.108062	0.19516	0.20079	0.163362	0.147003	0.133087	0.315519	0.346732	0.356023	0.256249	0.409801	0.474884
PRAMEF1	0.0214377	0.0361354	0	0.0324083	0.0255176	0.0821405	0.312968	0.166674	0.143536	0.409226	0.487787	0.267907
PRAMEF12	0.0882227	0.0991386	0.127498	0.0889131	0.210025	0.112678	0.772775	0.635103	0.656328	1.31798	1.74717	1.30041
PRAMEF14	0	0	0	0.0730534	0.0575207	0.0694342	0.141096	0.0834908	0.125827	0.360963	0.0916291	0.16259
PRAMEF8	0.0167801	0.0141422	0	0.0253671	0.0199735	0	0.0979884	0.10147	0.0499337	0.208901	0.169692	0.0483924
PREX2	0	0	0	0.0583995	0.0229913	0.0832594	0.0281984	0.0500575	0.0143695	0.0881701	0.0732491	0.055704
PRICKLE2	0	0.0105905	0.0136201	0.0284945	0.0747866	0.0421288	0.110069	0.0759865	0.0420674	0.0938624	0.0317689	0.138916
PRKY	0.557859	0.78157	0.691039	0.602384	1.11246	0.659289	1.07884	1.33935	1.30434	1.35292	1.34626	1.52525
PRODH	0.0434274	0.100652	0.0235353	0.0656509	0.0904614	0.103998	0.126799	0.271987	0.242307	0.216258	0.178413	0.187862
PSAPL1	0	0	0	0.0337794	0	0.0321059	0	0.0096514	0.0498697	0.0278178	0.0706145	0.0644404
PSMB8	0.0479559	0.0248721	0.031987	0.05019	0.0483005	0.0671383	0.0323125	0.0478008	0.0850747	0.104096	0.0652837	0.0815621
PTCHD4	0.0403992	0.0340484	0	0.213755	0.108197	0.145118	0.235914	0.148322	0.247952	0.326914	0.43408	0.223307
PTGES	0.117038	0.0493196	0.126856	0.309628	0.348279	0.476468	0.427157	0.707733	0.631255	0.485682	0.44384	0.787565
PTGS1	0.22027	0.162438	0.0596873	0.457863	0.294964	0.342869	0.66994	0.428138	0.600852	0.426568	0.475672	0.432318
PTPRQ	0.0129647	0.0109266	0.0281047	0.166594	0.169752	0.235958	0.283906	0.151196	0.13503	0.231343	0.163886	0.155788
PVRL3	0.519733	0.444472	0.480491	0.970571	0.682328	0.732132	1.07118	0.871546	1.12015	1.00227	0.879207	1.08007
PXDC1	0.71495	0.401705	0.464957	0.684517	0.765912	0.958786	0.765417	0.76173	1.17014	1.34499	1.23514	1.62658
PYGL	7.34879	5.24903	6.73067	13.7757	13.121	13.938	15.2344	14.141	14.1598	15.1412	15.4206	14.5174
RAB39A	0.337696	0.166022	0.793057	0.510509	0.569449	0.458261	0.903835	1.14258	0.85836	0.794109	0.747039	1.00094
RAI2	0.247894	0.224996	0.496044	0.432406	0.249676	0.694105	0.501092	0.906006	0.624189	0.997057	1.20524	1.15485
RARRES3	0.136697	0	0	0.309975	0.650849	0.392825	0.199563	0.354263	0.305085	1.75852	0.691191	1.18267
RASGRP1	0.363968	0.271695	0.180344	0.503063	0.47037	0.468179	0.667989	0.494087	0.742689	0.578264	0.709852	0.459849
RASL11A	0.474409	1.08526	1.02842	2.35646	1.53274	1.8502	1.38517	2.45895	2.34449	1.91245	1.75625	2.14996
RCAN2	0.0916391	0.0661999	0.113516	0.277069	0.17141	0.188102	0.458686	0.192255	0.282437	0.45634	0.579201	0.541145
RCSD1	0	0	0	0.0528544	0.104041	0	0.153125	0.0604059	0.0650257	0.0870526	0.044196	0.10083
REEP1	0.227159	0.112617	0.173799	0.323205	0.508969	0.486388	0.351136	0.346296	0.49704	0.377065	0.506735	0.48812
RELB	0.298781	0.135591	0.0996449	0.521168	0.465071	0.48434	0.536847	0.893443	0.701025	1.25895	0.72632	1.21516
RFPL1S	0.0204444	0.0086153	0	0.0154533	0.0365029	0.0195836	0.0298467	0.044153	0.0760476	0.118776	0.0904528	0.0294801
RFPL2	0.691521	0.696137	0.666252	0.958282	0.914584	1.04881	0.897375	1.21135	1.01462	1.43483	1.40835	1.58805
RGAG4	1.09684	1.11742	0.78386	1.60347	1.4347	1.36239	1.90041	2.17617	2.03548	2.4909	3.09297	2.47958
RGS4	0.0525758	0.0443108	0	0.0794809	0.0625816	0.113315	0.30702	0.261155	0.264016	0.719989	0.51507	0.84657
RHOD	22.0591	20.6139	20.1082	37.6731	32.0251	38.238	35.0337	39.3082	39.3103	50.6347	45.444	46.0934
RHOU	7.82431	7.59458	7.78986	16.2473	15.3435	17.8109	25.701	24.5968	23.6595	26.1487	26.1297	24.8888
RIMS4	0.321146	0.27912	0.195799	0.379289	0.274753	0.307625	0.205117	0.476827	0.515161	0.599711	0.646996	0.578851
RIN1	0.136366	0.197021	0.211151	0.1178	0.0927532	0.335892	0.45504	0.437549	0.37681	0.468881	0.369384	0.468178
RIT2	0.0448427	0.0377934	0	0.271162	0.373638	0.257728	0.392794	0.426118	0.233524	0.334958	0.623539	0.646615
RLTPR	1.99621	1.60369	1.74612	2.94715	3.0014	3.24284	3.10172	3.22704	3.29147	3.80766	3.33501	3.70327
RND3	3.07349	2.92001	2.86697	3.57626	4.14621	4.19309	9.40905	9.62265	7.58012	10.4663	11.6555	10.6544
RPLP0P2	0.43016	0.375039	0.418014	0.560594	0.512024	0.582551	0.779571	0.896964	0.849695	1.18184	0.97502	0.67018
RPS27L	50.309	47.9697	49.1445	91.0024	93.2987	105.068	117.598	124.797	124.805	141.877	125.361	131.919
RSAD2	0	0	0.0322739	0.0675203	0.0531641	0.0142612	0.0434698	0.10289	0.0110758	0.111208	0.094099	0.143119
S100A10	0.495608	0.543007	1.07437	1.49846	1.23885	1.80402	1.01295	1.92662	1.76978	2.75594	3.25777	3.14445
S100A14	0.147981	0	0	0.223709	0.234858	0.0472502	0	0.0852236	0.0733931	0.61409	0.561185	0.758695
S100A16	0.0489575	0	0	0.370055	0.174824	0.37517	0	0.126878	0.182108	0.60949	0.185661	0.894201
SALL4	0.0150076	0.0758905	0.0976	0.113438	0	0.0287515	0.219096	0.129646	0.133978	0.411039	0.265595	0.360674
SAMD5	0.0744117	0.11846	0.107539	0.224982	0.226354	0.245516	0.579377	0.35712	0.498224	0.610724	0.512122	0.588156
SAMD9	0.015255	0.0064285	0.0165348	0.0576541	0.072633	0.0292255	0.0445415	0.0658914	0.0737678	0.0506442	0.0964189	0.15398
SCGB1D2	0.716255	0.301829	0.517562	0.36093	1.56304	1.25785	1.04566	1.64999	1.50975	2.67508	3.31985	3.21319
SEMA6D	0.0450812	0.0443267	0.0488631	0.124943	0.160982	0.158338	0.329069	0.434874	0.458351	0.611119	0.493885	0.585048
SERPINB5	0.178724	0.0836823	0.0430483	0.660449	0.330924	0.627729	2.14532	2.31589	2.52625	2.35685	2.76129	3.05437
SERPIND1	0.188335	0.0396822	0.102068	0.320303	0.532423	0.383362	1.16854	0.976177	1.1384	1.28956	1.36892	1.49365
SERPINE2	0.463017	0.462495	0.408923	0.829583	0.694022	0.936325	4.05574	1.8814	2.81946	4.63988	2.27615	4.08834
SESN1	6.40803	6.03177	6.99243	9.83965	9.27305	9.97289	14.2954	14.3305	16.3478	16.7559	15.3997	15.684
SFMBT2	0.0259358	0.16394	0.0983907	0.0980205	0.115769	0.111797	0.0757272	0.128829	0.188125	0.236782	0.270479	0.205691
SFN	0.0397617	0.0670222	0	0.120219	0.141986	0.190438	0.232192	0.240441	0.266224	0.528009	0.4021	0.382232
SGK223	1.62635	1.53853	1.87071	3.67956	3.56884	4.05896	4.10253	4.84563	4.14828	4.36161	5.21656	4.3393
SIPA1L2	0.70919	0.849012	0.716275	0.925913	1.08397	0.980397	1.31771	1.42718	1.38494	2.27413	3.25993	2.3164
SIX2	0.0728226	0	0	0.0366963	0.433408	0.302278	0.141751	0.167757	0.288938	0.342492	0.184109	0.210015
SLC12A4	0.301694	0.377016	0.518695	0.330266	0.52009	0.408574	0.759381	0.68301	0.890034	1.01021	0.999449	1.11008
SLC15A2	0.501755	0.582455	0.430974	2.0752	1.55509	1.65046	3.8975	3.67204	3.1623	4.41579	4.54756	4.68689
SLC26A3	0.072269	0.0456812	0.0391659	0.355069	0.279574	0.311518	0.263763	0.343368	0.25538	0.164946	0.319742	0.312627
SLC30A10	0.0180798	0.0304752	0	0.0819956	0.0645616	0.138548	0.0527891	0.124948	0.080702	0.105038	0.137127	0.208562
SLC38A4	0.0262549	0.0110638	0.0569149	0.178608	0.125006	0.163472	0.0383294	0.181445	0.117193	0.0980571	0.132754	0.302868
SLC6A19	0.0101096	0.0085203	0.0438307	0.015283	0.0240671	0.0387356	0.0295178	0.0523997	0.0451257	0.100686	0.127794	0.0777472
SLC6A6	4.96416	3.88996	4.58379	11.1594	8.67842	10.4323	14.4943	9.48677	12.6297	11.3223	10.1361	12.2034
SLCO2B1	0	0	0	0	0	0	0.0342992	0.0405918	0.034957	0.029249	0.089097	0.0451706
SMAD6	3.57842	3.11837	3.38909	5.75102	5.62411	5.80722	6.39067	6.18254	5.50522	8.20338	7.50981	7.54788
SMAD7	1.80665	1.62501	1.57974	1.95085	2.06012	1.91964	3.36894	2.79352	2.66551	4.38493	3.74232	4.17403
SNAI2	0.248039	0.480808	0.268848	0.787438	0.531439	1.25926	2.17267	2.09987	1.90063	2.75855	2.53971	2.52748
SNORA71C	1.13667	3.19327	1.6427	4.00946	4.50996	3.62936	6.63765	7.20078	4.22808	6.91816	6.22635	6.19188
SNRPN	0.577463	0.840637	0.682808	1.58722	0.999798	1.58402	1.07295	1.42852	1.38644	1.43781	1.82492	1.76629
SOX4	20.6445	18.9801	18.2404	22.864	22.3789	23.3074	36.899	37.7145	35.0946	41.483	44.6867	41.3196
SOX6	0.0167532	0.0423586	0.0242115	0.0168843	0.039883	0.0374449	0.0489157	0.096483	0.0498537	0.0880614	0.120006	0.112735
SOX8	6.27645	4.6394	5.13013	16.0732	12.1046	17.4124	20.479	16.6808	20.6803	23.9965	18.1225	21.2825
SOX9	3.6816	3.24846	3.6303	4.21942	4.01838	3.81941	6.2867	7.31377	7.24771	7.85403	8.73652	7.85767
SP8	0.252322	0.248099	0.121551	0.360253	0.26697	0.550534	0.573009	0.871886	0.834281	0.663152	0.549316	0.579446
SPARCL1	0.0167264	0.0281939	0.0725183	0.151715	0.0796384	0.240332	0.097675	0.231189	0.0746609	0.194351	0.253724	0.289425
SPATA18	1.62956	1.5216	1.49942	4.20031	3.44678	3.67216	6.6064	6.46133	6.15745	7.22938	7.57278	7.03239
SPATA6L	0.195412	0.141165	0.151289	0.0633025	0.116301	0.200555	0.0815088	0.301445	0.321903	0.359121	0.441105	0.429374
SPOCK1	1.05072	0.757731	1.1506	3.11131	2.66898	2.79116	2.59346	2.82596	2.94135	2.6611	3.6149	3.01977
SPRY1	3.52475	2.59389	2.42272	3.27508	3.88856	3.88691	7.73119	6.25319	6.15262	7.99132	8.23744	7.85109
SPRY4	0	0.0079673	0	0.014291	0.0225049	0.0905536	0.110408	0.0326657	0.0421967	0.219685	0.215099	0.272628
SRGAP3	0.366291	0.357711	0.378114	0.369158	0.6367	0.506811	0.47533	0.532399	0.59258	0.72865	0.823157	0.743362
SSTR5	0.365506	0.21077	0.125106	0.697958	0.732744	0.79237	2.97693	2.27671	2.93383	3.04951	2.74788	3.66158
SSTR5-AS1	0.142568	0.120156	0.0772639	0.242465	0.212125	0.187777	0.624401	0.523425	0.609858	0.990972	1.01373	1.07928
STAB2	0.0063532	0.0535445	0.0137723	0.0576261	0.0604981	0.0304284	0.0556498	0.0878125	0.0425377	0.0949117	0.120465	0.085503
STEAP4	0.217289	0.221685	0.17354	0.276618	0.571735	0.295779	0.467481	0.464331	0.484953	0.493565	0.650543	0.40677
STMN3	1.91386	2.32272	1.74251	2.4014	3.34879	2.47493	2.79403	3.58769	3.60223	4.11402	4.49989	3.69801
STOM	2.63947	1.88027	2.62249	4.51271	3.64672	4.01825	5.1378	4.95388	4.33632	5.03328	4.74662	5.1351
STON2	0.444873	0.523563	0.330151	0.733121	0.763298	0.763985	1.29894	1.14601	1.1688	0.898118	1.04873	1.11731
STRA6	0	0	0	0	0	0.0093775	0	0.0169139	0.0218489	0.0325001	0.0495002	0.0282327
SULF2	0.105724	0.19801	0.178257	0.26638	0.405501	0.225051	2.22945	2.51669	2.2722	3.11989	3.90542	3.47813
SV2C	0.0360504	0.0607665	0.0488434	0.0817482	0.0911864	0.090648	0.0526298	0.0778566	0.0771061	0.153342	0.113928	0.125626
SYT4	31.0835	29.6936	31.7126	52.8759	51.3428	46.8326	77.3393	79.5301	85.2136	104.887	110.116	105.669
TARP	0.76368	0.858171	0.551831	3.38649	2.18164	3.46256	2.97305	4.96986	4.65871	5.19734	6.88625	4.60056
TBX10	0.472877	0.341605	0.219663	0.919113	1.40718	0.970643	1.18346	1.3714	1.35692	1.0933	1.15282	1.26633
TBX15	0.329129	0.403475	0.35674	0.588022	0.516419	0.730857	1.04835	0.762502	0.734561	0.732574	0.98339	0.906038
TCAF2	0.199369	0.168028	0.150326	0.209665	0.226993	0.298917	0.607424	0.359431	0.406266	0.410072	0.536913	0.616628
TEAD2	1.93155	1.76041	2.19097	3.12372	2.75363	2.94745	3.14775	3.91926	3.77621	3.95184	4.00318	3.90795
TEX15	0.0103415	0.0087158	0	0.046901	0.0369288	0.0346713	0.030195	0.0312678	0.0500078	0.0472066	0.0392178	0.0497068
TG	0.0061856	0.0208528	0.0536359	0.0654568	0.0809904	0.088877	0.0361211	0.0908393	0.0690258	0.0667389	0.0547339	0.136763
TGFB2	0.0965994	0.0814138	0	0.238963	0.198608	0.260773	0.589741	0.622073	0.555317	0.991236	1.1767	1.19876
TGM4	0.0348694	0	0.0377946	0.131783	0.145269	0.150306	0.0509056	0.150612	0.168616	0.274931	0.110195	0.351962
THBS1	10.3938	7.81698	8.69967	24.8567	21.5906	23.4454	53.1928	51.4225	51.92	52.124	60.6207	57.2577
TIGAR	1.61469	1.23227	1.66746	2.53709	2.23979	2.53927	4.13915	3.0149	3.37198	4.0362	3.43132	3.8072
TINAGL1	0.0916907	0.0772768	0.0993828	0.242572	0.190996	0.219576	0.334647	0.356437	0.37517	0.380497	0.173858	0.396643
TLE1	5.79144	6.20738	5.56769	8.45062	8.9767	8.7435	10.6973	11.5722	11.4644	14.8902	15.1034	14.0273
TLE4	0.0290428	0.0571134	0.0629584	0.0731751	0.0806632	0.0927332	0.0565325	0.16726	0.108031	0.305321	0.293702	0.148901
TLR3	0.0171939	0.028982	0	0.077978	0.0613983	0.0988198	0.100405	0.103972	0.10233	0.128432	0.195612	0.165286
TM4SF18	0.119893	0.101046	0	0.221524	0.158567	0.255211	0.272271	0.287698	0.386506	0.320631	0.33679	0.332956
TMCC3	0.308274	0.245378	0.259883	0.893223	0.927547	0.672615	0.725076	0.791522	1.08299	0.909704	1.07164	0.954892
TMEM100	0	0	0	0	0	0.16779	0.0639305	0.094574	0.0325782	0.290759	0.0830341	0.210484
TMEM144	2.67894	2.81562	2.86952	4.43102	4.61435	5.07192	6.8557	6.03064	5.70931	6.76178	6.57366	6.6503
TMEM158	0.984418	0.568913	0.914573	2.59369	2.31005	3.12527	2.79217	3.08575	2.76201	3.50154	3.55541	3.62308
TMEM178B	0.024764	0.0166968	0.0214732	0.0748733	0.0176861	0.0521869	0.0289222	0.0427854	0.055269	0.0657698	0.0751294	0.0952231
TMEM37	0.0619877	0	0	0.374837	0.147569	0.296889	0.0904955	0.160647	0.29975	0.205789	0.156716	0.327741
TNFAIP3	0.0993203	0.176715	0	0.200195	0.144494	0.147993	0.19333	0.238331	0.246296	0.403	0.23715	0.286432
TNFSF15	0.84246	0.977097	1.18959	1.20347	0.873992	1.0365	1.89563	1.52231	1.71348	2.08479	2.28622	2.39244
TNFSF8	0	0	0	0	0.0405456	0.0543813	0	0.0098086	0.0253409	0.0565417	0.0717645	0.010915
TNS4	0.0898837	0.0973978	0.139177	0.174704	0.137558	0.221398	0.412408	0.510254	0.410764	0.383656	0.340864	0.432029
TP53I3	2.4421	1.86321	1.89467	2.37053	1.92771	1.87142	6.9803	6.35113	6.10058	5.90984	5.91412	5.53541
TP53INP1	31.2129	29.152	33.5907	44.2908	40.908	43.1023	73.7399	64.2685	72.7796	73.6545	73.9185	75.7866
TP53TG1	19.0267	14.6683	17.7453	22.2972	19.2243	22.7467	25.4084	29.178	29.8458	38.2543	33.0942	33.6035
TRAF3IP2-AS1	0.125	0.123941	0.143456	0.177851	0.183798	0.19017	0.236159	0.285837	0.191456	0.238002	0.232369	0.318079
TRDN	0	0.0120249	0	0.0575177	0.0509493	0.0410011	0.0555452	0.0534101	0.0566103	0.0749971	0.0480954	0.109726
TREH	0	0.0237687	0	0.0426342	0.100708	0	0.164688	0.146176	0.188827	0.234065	0.4278	0.271109
TRG-AS1	0.0297421	0.0501332	0	0.0449623	0.0708048	0.113959	0.0868407	0.115619	0.110632	0.148108	0.225581	0.214435
TRIB2	18.4059	12.0919	16.1556	34.8575	27.2059	35.819	56.8946	43.3437	51.1611	55.4118	44.1934	54.0738
TRIM22	0.152242	0.142566	0.146679	0.204578	0.322161	0.469903	0.98781	0.847549	0.943829	1.65665	1.6465	1.93509
TRIM43	0	0.0813546	0.0697515	0.0486423	0.0765999	0	0.187897	0.194572	0.406937	0.774447	0.772805	0.525834
TRIM43B	0.0313469	0.0528382	0	0.0473883	0.0373126	0.0300271	0.640684	0.216636	0.279844	0.338216	0.475504	0.482144
TRIM48	0.072369	0.0609925	0.15688	0	0.0430709	0.277288	0.316953	0.187551	0.269193	0.36038	0.548887	0.382629
TRIM49	0.0725196	0.0814925	0	0.0365436	0.0287737	0.0463108	0.211742	0.229706	0.323703	0.481506	0.519472	0.697136
TRIM49B	0.0384743	0	0	0.174489	0.0457965	0	0.561685	0.531786	0.31485	0.638642	0.826797	0.739714
TRIM49C	0	0.0407463	0.0524023	0.109631	0	0.0231554	0.282323	0.271471	0.233786	0.22069	0.4278	0.395044
TRPM5	0.239603	0.280468	0.288559	0.402463	0.364425	0.357023	1.08825	0.505961	0.376308	0.894871	0.639413	0.511849
TTR	0.901494	0.284917	0	2.04423	1.47546	2.91444	4.44179	3.50445	2.97606	5.28418	3.20504	5.74131
TUBA3C	0.168558	0.0852362	0	0.407705	0.481527	0.710428	0.590584	0.407711	0.802545	0.391709	0.639218	0.583329
TUBA3D	4.16499	3.88827	2.36138	10.7038	11.5932	12.0303	10.5706	12.6206	9.8676	9.91826	10.6514	9.27042
TUBB3	6.85513	7.84245	6.89343	11.7423	13.4651	12.5587	17.6563	20.22	16.715	25.6783	26.5567	27.7627
TYMSOS	3.46926	1.61858	1.61156	6.93037	6.56295	8.12994	6.33093	6.42207	7.00539	6.32426	5.3252	7.08692
UBASH3B	0.0227234	0.0191513	0	0.0229013	0.036064	0.0145111	0.0663477	0.0654332	0.0732549	0.0942975	0.0861736	0.196598
UCHL1	0.0465184	0.0784112	0	0.281294	0.498342	0.133679	0	0.321484	0.346071	0.501908	0.705642	0.626058
UGT2B11	0.183677	0.0774012	0.199086	0.509064	0.437265	0.38121	1.69827	1.63961	2.09523	4.8528	5.34024	3.91396
UGT2B28	0.0570503	0	0.0618364	0.0431226	0.203723	0.163945	0.249862	0.813181	0.572971	1.39681	2.12745	1.42592
VASH2	1.24492	1.07863	1.56374	2.8142	3.17142	2.60791	3.49902	3.36704	3.01216	2.53962	2.66204	2.43824
VCX3A	0.89334	0.930059	0.227831	0.476646	0.562952	0.503369	1.8412	1.72503	1.68103	2.39876	1.72711	2.37426
VGF	3.62504	3.41766	4.04015	4.95378	4.43682	4.94378	6.21906	7.69617	7.00871	8.14201	8.54344	6.9105
VIM	7.4905	6.64307	8.91486	8.58527	7.89623	8.55856	10.3636	13.8508	13.385	18.4676	19.0302	18.2135
VIM-AS1	0.341228	0.33183	0.625907	0.515848	0.531143	0.452577	0.459837	0.657574	0.6444	0.95854	0.929048	0.65605
VSTM2A	0.504049	0.38233	0.47349	0.533393	0.699971	0.579391	0.883029	1.55303	1.21245	1.32474	1.86901	1.48594
VWA2	0.562414	0.474002	0.522511	0.998675	0.860719	1.09457	1.45967	1.13365	1.36812	1.30402	1.1172	1.33018
VWCE	0.177443	0.299098	0.160274	0.67062	0.404825	0.623232	1.42477	1.13688	1.07807	1.42362	1.34583	1.67735
VWDE	0.14048	0.173648	0.182718	0.368106	0.289839	0.251188	0.546896	0.493513	0.431972	0.489688	0.603771	0.630207
WDR63	0	0.0291932	0	0.0523642	0.123691	0.06636	0.404547	0.20946	0.386535	0.27311	0.197038	0.399578
XG	1.05108	1.051	0.733757	1.31964	1.59039	2.09897	3.79714	2.84708	3.06151	3.0754	2.90503	3.09973
ZBTB24	4.55898	4.6739	4.89193	8.46651	7.80822	8.06894	9.92342	10.5601	10.0389	10.7522	10.6944	10.6447
ZBTB7C	0.0877503	0.0633907	0.135874	0.322163	0.343194	0.372247	0.475823	0.422338	0.456969	0.468187	0.380312	0.361521
ZMAT3	3.5397	3.06062	3.38272	6.95557	5.70885	5.8691	13.8026	12.0975	14.0929	15.8032	16.9118	17.1792
ZNF124	0.979818	1.10105	0.986924	1.55604	1.57861	1.56427	1.87834	1.78691	1.82601	1.97963	2.41461	2.28341
ZNF208	0.0805472	0.121223	0.137193	0.191347	0.205449	0.209423	0.503959	0.40258	0.316734	0.391555	0.57455	0.536484
ZNF385B	2.09919	1.8912	1.75224	6.31037	5.72975	6.54089	6.76324	7.4725	7.34168	7.76998	8.41821	8.04866
ZNF506	0.707852	1.02081	1.05708	1.09387	1.06725	0.873929	2.06678	1.9024	1.72023	1.78857	1.96854	2.28333
ZNF552	2.13415	2.19211	1.73489	3.52874	3.75753	3.89693	4.3489	4.85869	4.28345	5.66432	5.36742	5.32127
ZNF556	0.0639983	0.188782	0.138735	0.386995	0.418979	0.64369	1.2146	0.635787	0.642751	1.48725	1.6989	1.56881
ZNF676	0.0891047	0.0750973	0.0579479	0.0673515	0.0954562	0.162171	0.338217	0.184738	0.198867	0.170092	0.214009	0.197011
ZNF681	0.0080478	0.0339134	0	0.0729971	0.0670559	0.131052	0.11749	0.159901	0.137704	0.0868315	0.132251	0.0851006
ZNF695	0.306258	0.175987	0.181064	0.58925	0.546814	0.506719	0.528397	0.613311	0.528173	0.589239	0.615902	0.695874
ZNF737	1.22133	1.73832	1.48589	2.33618	2.22515	2.27416	3.29312	3.40742	3.19401	3.74948	4.34805	3.56415
ZNF812	0.312004	0.306782	0.281815	2.31904	2.44493	2.36603	4.63084	6.19916	6.90538	9.55957	11.1418	10.8475
ZNF850	0.988712	1.04446	0.807413	1.36159	1.56379	1.47901	2.19478	2.33419	2.32252	1.9222	2.12299	1.92044
ZNF93	1.16026	0.741286	0.608515	1.66914	1.40335	1.3086	2.56811	1.42263	1.30868	1.83275	1.53765	1.81697
ZNF98	0	0	0	0.0699502	0.082616	0	0	0.0399722	0.0172117	0.0384033	0.116983	0.111202
ZSCAN4	0.0465598	0.0196203	0.100931	0.0351931	0.0554207	0	0.135945	0.261439	0.15587	0.270499	0.470847	0.24617

## Sheet: C4-2B COMBO rep
Supplementary Table S4. C42B_gene_list_7days_2fold_adjP0.05
GENE_NAME	DMSO1	DMSO2	DMSO3	VIC1	VIC2	VIC3	OLA1	OLA2	OLA3	COMBO1	COMBO2	COMBO3
AARS	157.954	158.267	157.139	69.376	75.5634	70.949	72.1785	75.5465	71.492	74.4112	72.2421	70.1194
ABHD2	356.497	364.498	367.664	253.342	255.498	218.646	170.702	180.753	183.026	136.473	173.846	145.683
ABLIM3	0.448671	0.415031	0.355837	0.264692	0.169336	0.157237	0.35147	0.226882	0.130258	0.127154	0.124499	0.126237
ACAD11	0.705781	1.14009	1.24311	0.422337	0.472556	0.45071	0.515183	0.508082	0.426613	0.390513	0.557608	0.565394
ACKR3	10.7561	9.9046	9.49948	5.11902	4.80117	3.12436	3.12602	2.17239	3.61199	2.37643	2.07728	2.34563
ACP2	25.0145	24.6593	26.6726	18.8394	16.1237	14.7487	12.3926	12.2673	11.74	10.2868	9.53185	12.0667
ACSL1	111.904	95.4741	105.054	107.625	100.239	97.6466	70.9415	67.8337	74.6064	54.375	50.5015	51.62
ACTL10	15.1085	13.885	16.0965	9.54917	11.6005	10.0269	8.43126	8.19626	8.45867	8.58071	6.02939	6.71668
ADGRG6	10.0352	11.2937	11.219	4.31499	4.45256	4.28829	3.35554	2.97187	2.50344	1.61464	2.12689	1.73298
ADGRV1	0.481406	0.749913	0.726991	0.36388	0.412062	0.365283	0.355349	0.390169	0.390332	0.249156	0.345296	0.337985
ADIRF	0.466845	0.32788	0.33734	0.235249	0.370461	0.223595	0	0	0	0	0	0
ADM2	60.6687	62.8675	61.7793	11.4505	13.5166	11.8268	10.1825	11.0675	10.5507	11.3339	11.8486	11.5513
ADM5	1.70823	1.56488	1.34169	1.30991	1.17874	1.3043	0.505995	0.876851	0.736711	0.801341	0.469426	0.809167
AGER	0.424034	0.415792	0.380059	0.302023	0.300898	0.261674	0.249999	0.250075	0.206261	0.213189	0.164929	0.203814
AGT	0.627278	0.460453	0.482511	0.428256	0.289028	0.271359	0	0.192281	0.0752677	0.16794	0.153472	0.233422
AGXT	0.588961	0.165458	0.28372	0.0494642	0.0389471	0.0626848	0.191071	0.084797	0.170393	0.0543125	0.0413612	0.031454
AIM1	7.54281	7.92296	6.85307	6.25684	6.78324	5.69784	4.49375	4.60549	3.83723	2.34758	3.37399	2.4392
AK8	1.63861	2.3017	2.099	1.31364	1.00478	0.879939	0.652419	0.579084	0.849632	0.597567	0.97291	0.52507
AKAP5	0.556155	0.58421	0.891113	0.255884	0.249449	0.223905	0.28241	0.187999	0.167898	0.18062	0.163022	0.170464
ALDH1L2	1.1721	1.30348	0.932147	0.125816	0.0742986	0.119583	0.121501	0.0299566	0.0877135	0.0402931	0.0789039	0.0800056
ALDH2	40.7887	42.7408	42.5323	12.8158	13.9279	11.5731	14.0067	15.3047	14.8418	14.9146	13.1869	14.1031
ALOXE3	1.08994	1.161	1.01729	1.30443	1.08114	1.17455	0.574597	0.771553	0.743281	0.414609	0.344445	0.538434
ALPK1	1.43952	1.63664	1.65453	1.05158	0.954491	0.897683	0.479549	0.509106	0.344996	0.400921	0.427445	0.520096
AMH	7.74713	9.82666	8.3128	7.36384	7.83365	7.79323	4.69043	5.30473	5.26226	4.21485	3.20977	4.35883
AMIGO2	0.21174	0.144994	0.229504	0.060018	0.0630093	0.0507063	0.115919	0.0685931	0.137833	0.0439339	0.0669148	0.0381652
ANG	1.06627	0.865366	1.19852	0.83581	0.705107	0.491773	0.69184	0.750534	0.352553	0.393315	0.399366	0.303707
ANK2	0.208844	0.118354	0.218559	0.0217736	0.0171441	0.0413899	0	0.0124423	0.0187514	0.005977	0.0364135	0.0034614
ANKRD65	4.41288	3.17637	3.77476	2.48815	2.04429	1.94217	2.08941	2.65818	2.39566	1.74216	2.32177	1.65099
ANO6	8.7717	7.97187	9.57096	6.64131	6.26464	5.98669	4.63141	4.76123	4.89424	3.60974	4.17657	3.87886
ANTXR1	1.46077	1.44148	1.30484	1.24286	1.10967	1.2516	1.09307	0.862406	0.966588	0.664065	0.603142	0.705651
ARHGAP23	0.123944	0.145498	0.163129	0.0468427	0.057959	0.0127206	0.103397	0.0650072	0.0526899	0.0440864	0.0335736	0.0468082
ARHGAP9	0.703014	1.0665	0.83819	0.0265693	0.0627604	0.0336707	0.205265	0.0607308	0.0915255	0.0437604	0.111084	0.118267
ARHGEF2	10.9789	11.9231	13.7621	2.81839	3.16191	2.7663	2.95299	2.44211	2.55636	2.31592	2.51072	2.62387
ARHGEF25	2.43152	1.85483	1.57746	0.965911	0.823917	1.22408	1.451	1.10392	1.12232	0.972205	0.987164	0.73365
ARHGEF38	0.326201	0.448557	0.390784	0.116794	0.214577	0.115119	0.125321	0.0815718	0.0894068	0.0641211	0.0868102	0.0330084
ARIH2OS	3.66465	4.10888	4.11394	1.33553	1.05157	1.31638	1.14643	1.49808	1.19275	1.35781	1.61309	1.25816
ARPIN	2.84918	2.7088	2.5749	1.4553	1.65412	1.53193	1.51873	1.56262	1.46121	1.30155	1.32485	1.13438
ASAP3	6.43508	7.30206	6.00581	2.24643	1.70883	2.12307	3.08862	2.29541	1.85498	2.1008	2.40375	1.92483
ASNS	167.437	190.923	191.423	25.8472	26.5359	26.9857	21.6972	22.3518	20.2807	23.7079	24.4913	22.9827
ASPH	16.0384	14.3118	15.354	13.3874	13.753	13.128	8.72884	9.29797	8.80894	7.40753	7.16264	7.54809
ASS1	32.0001	30.3796	32.8753	12.0619	10.9118	11.5185	13.1352	10.9499	11.3875	11.9056	12.8757	12.1307
ATF4	389.506	398.908	392.49	143.23	143.358	148.131	140.992	149.098	146.804	172.641	164.569	161.701
ATF6	11.6962	12.1818	13.8641	6.6411	6.17755	5.99349	5.94802	5.48295	5.80434	4.83069	5.58822	5.60852
ATP2A1	1.71957	2.23529	1.92701	1.05744	1.59583	0.921299	1.06373	0.893803	1.10581	1.04014	0.921058	0.868545
ATP2C2	41.3653	46.1845	49.3366	8.9142	9.42885	8.05496	7.42186	6.77911	6.18987	5.71577	5.90335	6.35042
ATP8B3	0.177401	0.157383	0.303606	0.169379	0.111138	0.196763	0.0545236	0.0725923	0.152815	0.0697431	0.0590135	0.116683
ATXN1	3.90331	4.51195	4.3693	0.713445	0.626119	0.692226	0.7751	0.794144	0.789963	0.738494	0.988071	0.902626
B4GALNT1	6.42471	5.33527	5.22642	3.88907	3.68743	3.94798	2.63488	2.72268	2.87579	2.64935	2.62201	2.31766
BCAT1	4.68315	5.50246	5.3531	0.602856	0.748529	0.666039	0.597109	0.485826	0.589542	0.513433	0.762611	0.594689
BDKRB2	0.274078	0.136496	0.351084	0	0	0.0119336	0	0.0215242	0.0278044	0	0	0.0119761
BEND4	0.443107	0.507892	0.499491	0.366191	0.464143	0.390495	0.362258	0.321539	0.360414	0.210849	0.156836	0.181744
BEST1	12.128	11.1732	11.4352	0.467714	0.53399	0.281544	0.271005	0.146998	0.161117	0.487881	0.762636	0.460997
BEX2	53.3982	53.6599	60.6247	21.3069	20.3224	18.569	19.992	20.587	21.2684	23.6536	21.5821	24.5761
BHMT	0.773842	0.7227	1.31481	0.0316175	0.024895	0.0601022	0	0.0542022	0.0622374	0.0867914	0.158628	0.0603162
BHMT2	0.157787	0.166228	0.42756	0	0	0	0	0	0	0	0	0
BMP7	7.96428	6.98558	8.49182	2.70604	2.03804	2.3359	2.99196	2.34191	2.4993	2.433	2.18076	2.06989
BTN2A2	3.937	3.61355	4.26729	2.8128	3.06533	2.91884	3.14938	2.09653	2.28696	2.02543	1.8748	1.64607
BVES	0.867378	0.791944	1.01849	0.382448	0.52698	0.354846	0.553998	0.444895	0.544456	0.352445	0.445431	0.373481
BZRAP1	6.83978	6.88656	6.36081	2.84426	3.1531	2.79769	3.39125	2.95725	2.83981	3.03285	2.73035	2.69012
C17orf107	1.5608	1.31544	1.06653	0.435997	0.484652	0.390021	0.693486	0.63019	0.530088	0.394251	0.750594	0.505571
C1orf115	10.1336	11.0316	9.42008	6.35648	7.26662	6.72409	5.39365	6.44396	5.71958	4.96452	5.73773	4.53251
C1QTNF1	0.358914	0.290393	0.466829	0.0868135	0.102533	0.151273	0.293427	0.223238	0.160207	0.131069	0.108888	0.220817
C2orf48	0.164942	0.185351	0.0595931	0.166233	0.16361	0.131664	0	0.11874	0.122708	0	0	0.0264267
C2orf54	0.505185	0.704156	0.758168	0.822454	0.624456	0.409466	0.226928	0.251775	0.20237	0.177389	0.122808	0.261497
C2orf72	1.65085	1.57602	1.17178	1.74475	1.8433	1.62332	1.0664	1.19894	1.29335	0.61838	0.646362	0.631981
C5	0.373203	0.322599	0.394139	0.144663	0.125295	0.164995	0	0.148798	0.0854283	0.103248	0.120965	0.156384
C5orf28	8.27572	8.98579	10.5916	3.52133	4.14766	3.75503	2.93057	3.12466	3.6771	3.80361	3.27962	3.56815
C5orf66-AS1	0.930367	0.940934	0.403367	0.656354	0.295314	0.534717	0	0.589388	0.599856	0.102955	0.235214	0.119249
C6orf201	0.579448	0.502721	0.701948	0.360695	0.426006	0.1959	0.398086	0.426952	0.405719	0.141446	0.301607	0.278514
C7orf31	0.420148	0.427362	0.376878	0.262822	0.362146	0.319191	0.0846029	0.225279	0.204785	0.192389	0.27471	0.111418
C9orf173	1.25627	1.02227	1.40861	0.327439	0.670328	0.37346	1.01187	0.673599	0.386728	0.359534	0.438079	0.583007
C9orf173-AS1	0.799208	0.673571	0.93289	0.185876	0.29271	0.294446	0.179501	0.371757	0.297283	0.280631	0.23314	0.265945
C9orf9	6.61764	6.74184	8.03985	3.18813	4.58774	3.274	2.12331	2.9526	3.08374	2.47458	2.29816	1.8875
CA1	1.00352	1.04991	1.50028	0.104624	0.0411896	0.132588	0	0.179359	0.283178	0.0574397	0.0437426	0.0332651
CA11	1.92951	1.4929	2.33138	1.38673	0.828326	0.757489	0.831212	0.464528	1.01187	0.892592	0.759714	0.547334
CALCA	1.77745	1.71649	2.80957	0.05598	0.0440775	0.141884	0.10812	0.159945	0.110194	0.245868	0.234048	0.106792
CALCB	0.912861	0.940326	0.989442	0.153334	0.181098	0.0971584	0.296151	0.306673	0.226373	0.210454	0.192323	0.243761
CAMK2A	0.0426482	0.161747	0.046226	0.0483547	0.0507646	0.081705	0	0	0.007932	0.008849	0	0.0102495
CAMK2N1	41.3667	40.2996	39.8712	23.703	21.0988	20.7073	11.234	11.4506	13.7327	10.4844	10.5426	10.6043
CAMKK2	52.8211	54.4205	51.9209	55.0188	56.8795	49.7732	37.0631	40.6091	41.9985	26.3244	27.5634	24.0038
CAPN12	0.317496	0.394336	0.362244	0.101047	0.139234	0.0960406	0.146372	0.0866127	0.0994525	0.138689	0.168987	0.112446
CAPN5	9.08763	10.4295	10.4309	2.01661	1.91391	1.77979	1.94745	2.02692	1.96707	1.69036	2.10782	1.96932
CARD9	3.96521	4.1514	4.69828	1.93607	1.671	2.14684	2.0854	2.17013	2.27197	2.1054	1.96137	2.24919
CARS	27.9466	29.2274	28.948	10.8905	10.7215	10.9755	9.47749	9.37882	9.68675	10.1006	9.94817	9.55665
CCDC109B	0.61562	0.830149	0.622781	0.372262	0.24426	0.393133	0.119832	0.425449	0.305325	0.306563	0.20752	0.157813
CCDC116	0.357801	0.28145	0.568799	0.0360601	0.113572	0.159943	0	0.144243	0.141965	0.0791893	0.120611	0.0917218
CCDC146	1.004	1.12382	0.952202	0.830042	0.765597	0.586055	0.366435	0.433661	0.443486	0.35154	0.535424	0.407175
CCDC155	0.460772	0.462307	0.665902	0.132679	0.339524	0.27323	0.0640646	0.360135	0.212202	0.145684	0.194153	0.295296
CCDC163P	2.74812	2.1739	2.45609	2.47809	2.23814	1.96277	1.19655	1.187	1.12983	0.860312	1.27985	1.34407
CCDC40	4.19889	5.0782	4.50563	1.96776	2.21161	1.98088	1.74703	2.25797	1.86643	2.16064	2.33542	2.08885
CCPG1	3.61222	3.65446	4.31541	1.75093	1.21494	1.47003	1.37385	1.25069	1.24401	1.31575	1.24449	1.5031
CCR6	0.0283627	0.0717121	0.0614842	0.0214385	0.0168802	0	0	0.0122508	0	0	0	0
CD55	12.8717	13.112	16.1596	2.23558	2.60445	3.16556	2.86386	2.62017	2.27889	2.51733	2.49883	2.33548
CDC42EP1	31.9476	29.4528	30.0404	11.8456	12.9253	14.4557	11.1569	10.5296	11.4248	11.8425	12.2897	9.62493
CDON	3.43381	3.1492	3.99421	2.02576	1.89412	2.25248	2.08796	1.56943	1.95546	1.34208	1.56361	1.25101
CEBPB	21.7675	19.9545	20.6914	5.24709	4.78068	5.46211	5.21192	5.22576	4.77699	6.1112	6.04853	5.52923
CEBPG	26.6851	27.1138	27.2794	10.6074	10.6094	10.056	9.45263	8.69436	9.16026	9.09511	10.0341	9.58393
CELF6	1.05305	1.75036	1.74379	0.685414	0.591908	0.490344	0.68326	0.606459	0.66372	0.534101	0.647085	0.604568
CEMIP	0.503378	0.703037	0.763851	0.108711	0.171194	0.220427	0.272955	0.205001	0.208642	0.196955	0.254527	0.214299
CFAP53	0.889131	1.06361	0.808283	0.476951	0.512102	0.467059	0.251233	0.470764	0.384076	0.476091	0.471331	0.248147
CFAP69	3.95299	5.05947	3.92151	1.25595	1.56311	1.09104	1.252	1.56272	1.47539	1.63485	1.9649	1.61018
CGNL1	3.62637	3.57268	3.42865	1.57247	1.89112	1.77438	1.10251	1.43402	1.45226	1.37182	1.7922	1.43825
CHAC1	44.3766	45.9032	46.4283	2.28011	2.63312	2.50426	2.25084	1.85307	2.04466	2.83741	2.75396	2.15875
CLCN4	3.48167	3.10963	3.43979	2.00288	2.04463	1.96268	1.32694	1.69016	1.76498	1.53432	1.56767	1.29583
CLDN2	0.136876	0.115359	0.23078	0.206921	0.181028	0.0728406	0.0444055	0.170794	0.0565712	0.0252447	0.0384498	0.04386
CLDN8	1.51061	1.56062	1.47889	1.28916	1.94311	1.02691	0.640258	0.673529	0.670661	0.626872	0.338791	0.468439
CLEC18B	0.941859	1.33812	1.34172	0.691582	0.896885	0.799094	1.33573	0.302208	0.76075	0.446688	0.476239	0.646726
CLGN	61.3284	69.5985	74.3859	31.1189	30.832	32.3193	29.8624	28.2023	25.459	23.3279	22.2737	22.1217
CLIC4	35.2823	38.5711	40.5684	8.52118	8.3657	8.73158	7.1616	6.77426	7.13224	6.54753	7.69172	7.00561
CNTN2	0.0818044	0.0689446	0.20689	0.0103056	0.0162288	0.01306	0	0.011778	0.020286	0.0169736	0.0086174	0.0262131
COCH	1.48768	1.52905	1.4945	1.20677	1.14455	0.955824	0.47675	0.720941	0.917796	0.557127	0.504543	0.767382
COL16A1	4.47583	5.87929	5.92712	0.353885	0.479264	0.466409	0.656157	0.574313	0.376166	0.730515	0.615499	0.729109
COL7A1	4.38526	4.8061	4.42555	3.26727	3.09524	2.97157	2.84719	2.50252	2.28664	2.44216	1.95352	2.05571
COLEC12	27.4947	24.0583	28.3184	15.0572	14.3579	13.0726	7.06336	6.77384	8.1545	3.93248	3.92268	3.84915
COLGALT2	1.42982	1.25024	1.3173	0.95917	0.755231	0.736169	1.04369	0.880057	0.631575	0.437591	0.643894	0.506845
CPD	23.7754	23.9383	25.1607	16.0955	15.8905	14.4087	13.1311	13.5437	14.2489	10.4625	12.1093	10.9883
CPLX3	3.5083	3.43863	3.3801	0.903582	0.98986	0.871263	0.758777	1.18983	1.12132	1.42352	0.821261	1.57386
CPT1C	2.32459	1.91718	2.37562	1.02915	1.38349	0.842971	1.30898	1.20488	1.1735	1.17137	1.21738	0.798087
CRACR2A	0.585413	0.532337	0.467544	0.32605	0.36675	0.427952	0.359849	0.346017	0.332367	0.19179	0.292112	0.148095
CRAT	5.91304	5.4757	5.4596	2.40028	3.06299	1.94047	1.22559	1.73422	1.4799	1.04513	0.968934	0.649128
CREB3L2	14.4274	16.2337	14.6358	9.15069	9.68283	8.75638	8.01716	7.68977	8.01298	5.85922	6.97652	6.02294
CRHR2	0.364113	0.220949	0.410446	0.110089	0.121354	0.0279026	0.0425253	0.0377453	0.054176	0.108791	0.0368218	0.0700049
CSTA	32.6238	31.8114	33.0307	13.381	12.1916	13.5054	12.3683	12.7805	10.536	13.9055	12.1481	13.8574
CTAGE5	15.7437	17.6268	18.3579	5.14027	5.23863	5.03924	4.57061	4.55565	4.39098	5.49502	5.48225	4.74882
CTH	18.5935	17.0297	20.0209	3.17652	2.99554	2.66809	2.06884	2.00515	2.0358	1.72366	2.47085	1.80855
CXCL12	2.31287	2.07424	2.01409	0.806874	0.752967	0.53967	0.259734	0.350077	0.330893	0.213287	0.0999548	0.180531
CYP46A1	1.03214	0.848668	1.25516	0.608907	0.23972	0.409941	0.441019	0.391446	0.524388	0.355189	0.286402	0.605002
CYTH3	21.3033	21.7228	19.9948	17.4827	19.4501	16.3923	11.3807	12.0126	11.3203	9.94789	9.78036	8.15784
DAPK1	4.21626	3.83436	4.4074	1.18408	1.12077	1.1334	1.43542	1.40364	1.43196	1.86031	1.74849	1.97049
DDC	35.6567	39.0881	36.1869	24.6634	27.2774	25.5561	13.9345	13.5487	13.7325	11.8304	11.4809	11.9646
DDIT3	44.7854	49.5661	55.9995	8.52169	9.35146	11.182	10.627	10.4294	9.84016	13.004	12.2876	13.3126
DDIT4	382.301	348.789	379.891	98.7144	98.2229	95.3677	90.6236	93.5597	88.2984	102.223	92.5407	91.7195
DENND1B	2.48232	2.81365	2.64391	1.76424	1.76487	1.75472	1.31271	1.50396	1.57985	1.1234	1.49941	1.32418
DHRS13	38.2964	35.6482	41.2436	19.7918	21.9985	19.0329	15.3381	16.1535	17.4749	14.4803	11.2854	12.507
DKFZP586I1420	1.3524	1.01138	1.11488	0.604706	0.906921	0.748085	0.611776	0.756923	0.793555	0.490079	0.553802	0.531017
DLGAP1-AS1	2.68542	2.7958	3.08192	1.83082	1.5669	1.91665	1.0762	1.59204	1.91946	1.35475	1.5309	1.16421
DLGAP1-AS2	1.24627	1.62327	1.10522	0.342551	0.472006	0.16279	0.496206	0.195747	0.463577	0.329112	0.429654	0.65348
DLL4	0.366924	0.50252	0.298279	0.20801	0.218377	0.234317	0.267835	0.198108	0.136485	0.241087	0.115956	0.132272
DMGDH	1.14861	1.45207	1.54268	0.0943693	0.0594436	0.0239184	0.0364532	0.0323557	0.0371522	0.0932573	0.126256	0.0960144
DNAH10	0.0956246	0.149939	0.139802	0.043704	0.0608821	0.0788173	0.0324655	0.0307373	0.0579041	0.0664446	0.0421668	0.049169
DNAH7	0.240466	0.312886	0.292648	0.18495	0.125539	0.11315	0.11086	0.178575	0.122401	0.126049	0.11199	0.0932759
DNAJB9	20.7457	22.294	26.5278	9.28094	9.56367	8.3278	8.30099	8.29336	8.67473	8.87406	8.80227	9.66454
DNAJC10	34.3057	37.3004	39.5082	13.522	13.4177	13.6416	11.8104	11.3202	11.5145	10.4261	11.6446	9.99255
DNASE2	70.1495	63.5769	64.745	19.2886	21.9133	20.1289	21.4401	19.3676	20.011	19.8825	19.1571	17.2969
DNHD1	0.836986	0.823448	0.824072	0.529311	0.595383	0.495102	0.350509	0.319752	0.374595	0.273991	0.282422	0.298119
DUSP27	8.19166	9.68952	9.01936	0.391888	0.570844	0.310394	0.227069	0.235136	0.077141	0.225907	0.294921	0.224279
EFCC1	14.1452	14.9674	15.5424	6.55026	6.68399	5.95587	5.72994	6.07618	5.83981	5.72482	6.75443	6.12651
EFEMP2	0.986063	1.04414	0.712524	0.382223	0.722291	0.605478	0.73823	0.764458	0.470241	0.587563	0.35157	0.388886
EFHC1	3.53338	4.19418	4.49901	1.84424	1.6115	1.41798	2.19366	1.90853	2.13058	1.85832	1.92766	2.18102
EGF	3.32469	2.92044	2.94379	1.47242	1.661	1.59684	1.01176	0.946573	0.926649	1.01047	1.07732	1.27842
EIF1	421.408	424.952	444.58	220.083	235.526	237.206	196.877	219.95	211.506	219.466	216.08	209.128
EIF4EBP1	224.06	214.436	213.101	113.643	119.693	125.067	90.9953	99.539	96.2723	89.8731	84.8695	83.9676
ELOVL6	2.71299	1.63693	1.83786	2.40021	2.6972	2.62829	1.57527	1.67784	1.5252	0.780407	0.935308	0.903914
EMILIN1	0.797863	0.694852	0.691838	0.281438	0.221598	0.331184	0.0388265	0.172311	0.316568	0.28695	0.168095	0.191748
ENPP3	1.3051	1.26702	1.146	1.0739	1.82878	1.2818	0.530593	0.813462	0.872601	0.329067	0.710027	0.365264
ENTPD3	1.01655	1.20221	1.20846	0.198291	0.214679	0.204173	0.191491	0.099147	0.134174	0.122471	0.0621779	0.110331
ENTPD5	24.4838	27.1977	24.8498	14.3961	15.1339	12.8392	11.5543	11.1819	11.2061	7.88243	10.5533	9.79255
ENTPD8	0.564752	0.396643	0.357076	0.249013	0.252087	0.112703	0.274826	0.142295	0.140048	0.15624	0.0594916	0.0452417
ERGIC1	284.87	284.44	263.252	203.532	223.109	190.634	140.758	163.29	150.042	110.603	127.553	108.145
ERICH2	1.13821	1.45891	1.64493	0.322628	0.282256	0.386144	0.55389	0.409692	0.405742	0.629779	0.539552	0.547086
ERN1	14.2303	15.7453	16.4147	5.21037	5.15926	5.05229	4.57426	5.35707	5.09903	3.6732	4.90144	4.04116
ERO1B	3.9934	3.38307	4.21628	1.42323	1.20682	1.08019	0.99683	1.14396	0.985158	0.875814	0.745434	0.82546
ESRP1	42.3678	47.4711	47.9175	20.3113	19.9009	19.134	17.8899	18.2763	17.5789	16.2249	17.5223	16.0458
ESYT1	63.9005	66.9507	71.9776	30.1981	30.2674	28.2571	27.6276	28.6092	26.2293	25.9238	28.0947	25.4785
EXOSC8	18.835	19.024	18.3696	13.8732	13.1258	13.2214	9.39981	11.0923	10.2683	8.72214	7.90522	9.74679
F7	0.179848	0.096457	0.106328	0	0	0	0	0	0.0121633	0	0.0206676	0
FA2H	1.44343	1.63413	1.68128	1.40045	2.33358	1.75412	0.566128	0.949153	1.07383	0.786737	0.762531	0.642015
FAAH2	4.59977	5.62885	5.97151	2.8286	2.75305	2.66358	2.0487	2.55925	2.45531	1.89802	2.36523	2.09848
FAM110C	2.05822	1.84586	2.17368	1.41613	1.41342	1.25118	0.963071	1.02578	0.942276	0.689864	0.400273	0.710259
FAM129A	24.3764	29.1504	29.5848	3.85635	4.24204	2.88193	2.01539	2.15829	2.21591	1.32012	1.78302	1.24775
FAM132B	2.07201	1.54888	1.67949	0.844368	0.686284	0.60406	0.526072	0.669279	0.495947	0.373843	0.227757	0.519609
FAM167A	0.229944	0.236862	0.304619	0.0386239	0.0304116	0.0244736	0	0.0110356	0.0380145	0.0212048	0.09689	0.135084
FAM57B	0.844651	0.734834	0.649717	0.453091	0.551348	0.652491	0.15911	0.588438	0.527023	0.203523	0.344425	0.314311
FANK1	0.645514	1.70012	1.13696	0.975849	0.672318	1.08209	0.588989	0.557636	0.420198	0.703171	0.305996	0.310269
FBLN7	0.750526	0.55587	0.542326	0.240673	0.189501	0.239642	0.199216	0.255411	0.270715	0.169883	0.201247	0.218632
FBXO15	1.32836	0.905162	1.04156	0.341811	0.639195	0.541461	0.165044	0.537139	0.672836	0.4926	0.500179	0.380373
FCGRT	0.497731	0.566307	0.593435	0.263354	0.236982	0.0476775	0.363317	0.171989	0.22217	0.103274	0.125836	0.0717709
FER1L6	0.397486	0.407826	0.355904	0.0522517	0.0308564	0.0165543	0.0252299	0.0149293	0.0257137	0.0286866	0.032769	0.0083066
FFAR2	1.09514	1.26642	1.43546	0.577524	0.606307	0.512318	0.446174	0.374021	0.359994	0.147964	0.160972	0.24483
FGF21	3.7221	4.03326	3.71417	0.089315	0	0	0	0	0.0439529	0	0	0
FIBIN	0.417597	0.498596	0.414911	0.0263041	0	0	0	0.0300622	0.0388336	0.0144412	0	0.0167266
FICD	9.94428	9.9558	10.0233	6.70268	5.54143	5.12683	4.53097	5.19807	4.61785	3.99524	4.08341	4.17087
FKBP11	31.4033	32.8608	34.5888	19.2732	22.2044	21.3527	15.7576	15.2026	13.7613	13.6646	10.8758	12.1805
FLJ46906	2.61172	3.38978	3.62345	0.947577	1.11915	0.800562	1.67765	1.12809	1.12693	0.867047	0.792349	0.7532
FOLH1	391.499	381.764	415.132	255.127	239.108	236.456	202.4	190.478	208.217	185.655	158.561	176.658
FOLH1B	13.3498	11.5191	11.5987	7.00742	6.49489	7.23114	4.79498	5.40009	5.02486	4.81442	4.58715	4.88885
FOXN4	4.25843	4.04912	5.07217	0.966824	0.816959	0.926396	0.592082	0.552479	0.71948	0.336602	0.374644	0.449853
FOXQ1	0.608771	0.456063	0.488772	0.204512	0.107352	0.19438	0.0658327	0.0389552	0.067095	0.0935656	0.0570031	0.130048
FRAS1	3.46365	3.86203	3.994	0.563745	0.571779	0.52068	0.609003	0.417696	0.545447	0.364582	0.515338	0.455698
FRMD4B	0.925356	1.11219	1.25591	0.98531	0.996105	0.716824	0.65784	0.60475	0.6944	0.407378	0.478066	0.448643
FRMPD1	3.6907	3.74696	3.15875	2.15457	2.53204	2.59799	2.32912	2.14082	2.16014	1.8008	1.90918	1.66659
FRMPD3	0.343614	0.36803	0.387959	0.183974	0.391966	0.240003	0.12541	0.13605	0.175746	0.124769	0.21718	0.096343
FTH1P3	3.01443	2.67913	2.49504	1.57425	1.10905	1.155	1.60027	1.65713	1.34554	1.63757	1.24708	1.00106
FURIN	30.0429	27.644	30.4624	11.738	10.3958	10.7531	11.0491	9.94664	10.1108	11.6245	10.3401	11.7452
FUT1	5.86162	5.28265	5.44574	1.00527	1.07003	1.01444	1.25843	1.20208	1.46579	1.18556	1.32315	0.911515
FUT3	2.11973	2.0247	1.83804	0.213632	0.360448	0.0193379	0.176833	0	0.090112	0.117286	0.102077	0.0970338
FYN	0.809391	0.932276	0.965021	0.387469	0.305085	0.232594	0.196937	0.0815737	0.130464	0.257508	0.375153	0.350133
FZD2	2.38227	1.50006	1.69173	1.03487	0.651871	0.760655	0.319803	0.532229	0.580572	0.272715	0.328831	0.302713
GABRA3	4.5434	3.84499	4.59896	2.63952	3.03924	2.87742	1.80897	1.88135	1.88556	1.62052	1.42395	1.3536
GABRD	0.407428	0.251812	0.353287	0.123185	0.226318	0.208146	0.079307	0.164249	0.121242	0.0901729	0.0686703	0.0783328
GALC	7.7815	6.73806	7.346	4.34494	4.34736	4.49636	3.44469	4.12003	4.15501	3.49999	3.93461	3.05249
GALNT4	0.242337	0.204241	0.210134	0.102578	0.115383	0.129995	0.169818	0.125608	0.0793255	0.112633	0.0735207	0.0372737
GALNT7	87.4074	99.6242	101.74	51.3133	53.495	44.1429	33.3901	35.9712	35.1503	23.6777	28.2213	25.5694
GARS	177.364	180.661	172.431	53.0505	55.6265	55.8061	45.5943	47.6003	45.5489	45.1164	48.5195	45.0525
GCNT1	8.44337	8.84752	8.50222	8.62317	8.92017	6.85792	5.13507	5.37128	6.30455	4.10125	4.407	3.51598
GDF15	1336.53	1251.17	1430.14	670.027	702.557	550.478	509.65	592.988	649.149	563.059	522.482	506.782
GDPD1	19.5642	17.327	19.343	9.98015	9.63433	9.24027	8.00957	8.45038	8.6229	8.25632	7.60218	9.22971
GFI1	1.23979	0.666307	0.856912	0.869209	0.278037	0.602399	0.8394	0.41909	0.401014	0.477204	0.272557	0.345454
GFPT2	0.347304	0.365884	0.338796	0.15751	0.26871	0.266145	0.0507027	0.210016	0.142106	0.100887	0.109756	0.10016
GIPC3	0.351242	0.255195	0.341325	0.219719	0.173002	0.255241	0.247547	0.115092	0.207242	0.120627	0.107173	0.0465727
GOLGA2P5	2.67957	3.08313	3.00539	1.69078	2.48229	1.97528	2.04099	1.78138	1.67277	1.17965	1.7378	1.44474
GPR1	0.256501	0.465614	0.684354	0.0596556	0.0704575	0.0189001	0	0	0	0.0327515	0.0249416	0.0189674
GPR27	3.70827	3.04719	2.81356	1.75186	2.31735	1.95368	1.75945	1.24133	1.24144	1.3465	1.28909	1.114
GPT2	79.9642	83.9636	87.5534	30.4734	28.1519	29.2425	28.1888	29.6723	29.7219	32.2624	31.844	30.9906
GPX8	4.61028	4.14147	5.80495	1.25201	1.11725	1.21643	1.08817	1.06125	0.924195	0.893576	1.09926	1.06153
GRB10	56.8949	60.5964	60.5401	33.3494	33.1713	31.0042	24.2483	26.5652	27.6624	23.8364	26.8715	24.2267
GRPEL2	16.6604	16.8002	17.5887	8.68422	8.52069	8.73593	9.59508	9.39681	8.52826	8.46771	8.11497	8.41195
GSDMB	3.32392	3.31295	3.1955	1.57301	1.65141	1.77195	2.61617	1.9975	1.33317	1.63124	1.16918	1.80604
GSTO2	1.41315	1.74496	1.92354	0.496818	0.74325	0.598126	0.671692	0.652971	0.611225	0.518239	0.997035	0.631848
GTPBP2	44.6485	49.2682	55.5217	10.8586	10.7375	11.0636	10.1909	9.4969	9.8218	11.3072	10.4013	10.3412
HAX1	121.617	116.639	122.968	75.3532	75.657	73.172	56.2454	62.0013	59.14	61.2255	54.593	57.6025
HDAC4	1.22911	1.46792	1.33853	0.70449	0.693376	0.803505	0.68033	0.7045	0.780047	0.488299	0.802626	0.571176
HEG1	0.582485	0.726751	0.804663	0.284889	0.203923	0.158636	0.21676	0.212128	0.225165	0.2275	0.35372	0.312912
HERPUD1	174.352	176.016	173.086	57.2059	61.5574	61.9941	51.3917	54.4513	53.5712	55.9042	51.9958	51.8588
HES6	143.698	141.869	134.316	97.0922	117.198	96.4157	63.6283	72.9717	72.5532	63.4222	58.5947	52.2685
HFE	2.54138	2.10221	1.8874	1.70752	1.03636	1.21719	1.0306	0.813115	0.910312	0.742141	0.951865	0.656005
HINT2	100.323	89.4859	94.2233	57.2218	58.801	59.2265	42.8495	52.6504	49.2195	47.5889	42.2725	42.4002
HIVEP1	6.46365	7.51832	6.70574	4.76543	5.13385	4.21609	3.01065	3.24741	3.42782	1.94141	2.77072	2.33362
HOXA3	0.270759	0.393003	0.554339	0.181919	0.447622	0.230542	0.35136	0.220905	0.190239	0.137328	0.114088	0.173522
HOXC4	2.45163	2.55461	2.75393	0.876018	1.19381	0.725872	1.5618	1.34774	1.21039	1.20235	1.18329	1.41406
HRAT92	0.462318	0.540469	0.743571	0.157817	0.0887584	0.142856	0.130633	0.193248	0.27737	0.198041	0.150816	0.344074
HSPA13	28.6488	27.3512	32.019	12.6716	11.0547	10.1904	8.27292	8.36286	8.4218	7.07657	7.89295	7.01117
HYDIN	0.278761	0.435171	0.336481	0.272961	0.290336	0.288264	0.249726	0.251757	0.226235	0.126196	0.216233	0.17662
HYPK	0.235349	0.297527	0.425154	0	0.0466897	0.150293	0	0	0.0291811	0.0325549	0.0495837	0.0377071
IARS	95.3704	106.902	105.693	53.3671	50.596	52.6586	48.1659	47.3071	46.7524	40.1341	45.1861	43.1028
IL1R1	8.08272	8.41349	7.08547	6.60806	6.29288	5.89404	5.20289	4.84769	4.85589	3.43995	3.92016	3.38813
IL2RB	0.24572	0.239791	0.196246	0	0.0153939	0.0123881	0.0755211	0.011172	0.0096212	0.0214671	0.0326961	0.0124322
INHBE	1.13713	0.614806	0.697658	0	0	0.0616559	0.062645	0	0.0319231	0	0.0271215	0.0825007
INSIG1	62.5709	46.1982	59.7449	69.2434	66.6007	70.194	38.501	35.6246	38.2797	30.6911	26.4724	26.804
INSM1	0.0554667	0.0934945	0.04008	0	0.0220076	0	0	0.0159719	0.0137547	0	0	0
ISL2	4.44993	4.40671	5.30556	1.47156	1.19178	1.30541	1.13687	1.32142	1.13798	1.68505	1.05471	1.01597
ITGA2	3.54306	4.07802	3.9406	2.53819	2.32899	2.10852	1.65983	1.51323	1.4802	1.21793	1.47899	1.18192
ITGA5	9.75607	8.07724	9.65442	3.7383	3.4853	4.03038	2.90963	3.16711	2.8556	2.19531	1.88177	2.14064
ITGA6	10.0164	10.5579	10.9444	5.10179	5.49532	5.10334	4.15167	4.36137	4.39866	3.67482	4.31154	4.05742
ITGA9-AS1	1.19649	1.2605	1.16718	1.26615	0.569679	0.859585	0.6987	1.08529	0.890123	0.397215	0.60499	0.345059
ITIH4	2.83491	3.04698	3.03821	1.22791	1.23224	0.839075	1.11605	1.14194	0.888631	1.04425	0.885832	0.765512
IZUMO1	0.290302	0.462147	0.489465	0.0487623	0.115183	0.216284	0	0.111458	0.047993	0.0803129	0.122323	0.0930232
JDP2	6.34927	6.5781	5.80786	1.20212	0.815465	0.90233	1.10731	1.03568	0.982925	1.29964	1.14437	1.4818
KAZALD1	6.15626	4.99567	5.18489	3.49	3.56491	3.6259	2.55051	3.48556	3.21832	2.93448	2.49763	2.67912
KCNAB1	0.796693	0.787504	0.703616	0.431202	0.38635	0.207275	0.172309	0.280392	0.343909	0.130612	0.223798	0.226923
KCND3	3.96081	5.17089	5.21906	3.52219	3.28174	3.05012	2.2676	2.0798	2.22441	1.32137	2.60159	1.86645
KCNG1	2.35525	2.67976	2.50178	0.534079	0.672837	1.0378	0.89399	0.732463	0.718393	1.1924	1.10159	1.06414
KCNK6	1.00438	0.697106	1.45151	0.416803	0.375065	0.320696	0.172504	0.272202	0.322322	0.277863	0.348524	0.416496
KIAA0825	0.120039	0.165065	0.246524	0.0955096	0.120324	0.084726	0.0184468	0.125529	0.108103	0.0576792	0.103823	0.0789543
KIAA0895	1.1551	1.51832	1.72293	1.47386	1.41277	1.24858	1.05202	0.924609	1.13526	0.686029	0.669793	0.733477
KLF4	8.05781	7.87288	8.34734	5.12046	5.19883	4.30326	3.69563	3.89623	4.60202	3.15148	2.59152	2.81051
KLHDC7B	1.71317	2.15105	2.08426	0	0.0208082	0	0.102084	0.030203	0.0260103	0.0580351	0.066294	0.0336099
KLHL3	0.424933	0.425282	0.460581	0.180671	0.244998	0.171721	0.193861	0.200749	0.148184	0.209402	0.184647	0.0957401
KLHL42	14.2012	16.0492	15.9795	8.25994	8.62992	7.96686	8.16547	7.86906	8.0695	7.25163	7.78551	6.61219
KLKP1	5.6702	6.50234	5.33986	5.90193	3.37465	3.33901	3.39258	2.89079	3.49221	2.6616	2.93756	2.90412
KNDC1	0.494071	0.520503	0.686135	0.140045	0.110269	0.19966	0.135242	0.0666891	0.0804041	0.13455	0.107345	0.12616
LAMB2	35.839	34.287	36.5916	17.3657	16.781	17.1693	18.0318	18.4158	18.1834	16.1688	16.3645	16.1574
LAMP3	3.0987	4.14159	5.56383	0.236587	0.0558851	0.104938	0.0913894	0.175753	0.139713	0.1169	0.276963	0.255756
LARP6	8.39418	8.31905	9.51493	3.7305	3.63553	3.66193	2.71669	4.31591	3.86726	4.06258	3.93758	3.84997
LBR	22.8335	19.5213	22.053	21.2083	20.4273	19.2373	13.6796	12.5967	12.2188	9.73209	9.56574	9.17218
LCN2	1.52662	2.41243	2.75781	0.0961603	0.151429	0.182793	0	0.164849	0	0.105586	0.160815	0.122296
LGALS4	1.43083	1.72272	1.77242	0.556211	0.729915	0.469916	0.238727	0.353155	0.243305	0.305365	0.155032	0.314393
LGALS8-AS1	1.37979	1.10168	0.708413	0.933155	0.734747	0.904316	1.06018	0.815543	0.675319	0.482175	0.596692	0.558484
LIMD2	1.08627	0.942831	0.878652	0.612742	0.463162	0.372727	0.473383	0.46219	0.494522	0.484417	0.26643	0.342883
LINC00176	0.572659	0.498996	0.462895	0.322807	0.150192	0.306815	0.283397	0.30185	0.202182	0.322225	0.147232	0.17728
LINC00341	1.38814	1.4507	1.16355	0.251821	0.330464	0.283668	0.270205	0.255822	0.275387	0.276504	0.374344	0.409225
LINC00365	0.398374	0.503624	0.345436	0.0301119	0	0	0	0	0	0	0	0
LINC00623	0.41048	0.715762	0.368206	0.213979	0.117938	0.149144	0.247969	0.146731	0.0842412	0.129224	0.178926	0.122461
LINC00900	0.0932441	0.137525	0.202133	0.0352402	0.0277474	0	0	0	0	0	0.0294673	0
LINC00950	0.528349	0.336069	0.648309	0.241125	0.201723	0.286474	0.0291069	0.189458	0.237321	0.182022	0.151219	0.114998
LINC01133	3.58379	3.40765	3.68524	0.138917	0.10938	0.176046	0.134153	0.198456	0.102544	0.266933	0.23232	0.26501
LINC01461	0.840321	1.65252	1.41683	1.1292	0.777968	1.07325	0	0.725923	0.764075	0.464954	0.472108	0.359025
LINC01509	0.599118	0.550839	0.590344	0.411686	0.648307	0.156516	0.159027	0.376404	0.162077	0	0	0.157074
LINC01512	0.34369	0.656565	0.596036	0.0346379	0.0272732	0	0	0	0	0	0.0289637	0.0220261
LMAN1L	4.24678	3.42688	4.17866	1.18383	1.64915	1.12519	2.02265	1.27492	1.38923	1.64984	1.75137	1.85303
LMO4	13.8044	15.1402	14.4697	6.25915	6.20647	6.47725	4.37802	5.50713	5.90132	5.64425	5.08706	4.97521
LNP1	1.10847	1.21249	1.02252	1.0696	1.85281	1.35549	0.757476	0.896443	0.754456	0.685092	0.298129	0.453437
LOC100128494	0.382917	0.499698	0.374875	0.224079	0.426384	0.189313	0.108197	0.266764	0.238922	0.153777	0.249828	0.189987
LOC100129534	1.81502	2.58872	2.77438	0.668372	0.886336	0.557245	0.815306	0.884475	1.05599	0.965637	1.32367	1.09609
LOC100422556	5.28612	7.16696	10.9609	1.73722	0.820713	0.770541	0.671059	1.68762	0.683927	1.1445	1.45264	0.883754
LOC100505938	1.26696	1.31421	1.47889	1.25232	0.986054	0.373422	0.569118	0.547242	0.580031	0.566207	0.492787	0.843191
LOC100507002	1.79268	1.19611	1.45731	1.35504	1.15584	1.43101	1.30857	1.41958	1.27809	0.433957	0.755373	0.43083
LOC100507283	0.755171	0.833456	0.701592	0.380541	0.470847	0.378911	0.629983	0.481508	0.307656	0.328303	0.386388	0.397545
LOC100996255	0.275416	0.107132	0.275558	0	0.151307	0.0405877	0.0618582	0.0183017	0.0472832	0.0175834	0.0803425	0.0407322
LOC100996455	0.355088	0.35538	0.577315	0.2013	0.237749	0.14881	0.0647988	0	0.0660413	0.0368385	0.028054	0.0853371
LOC101927018	2.60667	2.32612	3.32393	2.4339	1.09509	0.954703	2.2385	2.2518	1.597	0.445411	0.775309	1.1055
LOC101929089	1.09972	1.85368	0.866892	0.377838	0.535504	0.478826	0.583809	0.302275	0.446253	0.788259	0.442319	0.528584
LOC102724467	2.04511	1.60871	1.47778	0	0.162288	0.1306	0.398086	0	0.20286	0.169736	0.517041	0.327663
LOC103091866	0.904493	1.02618	1.50826	0.473316	0.496906	0.199941	0.711019	0.450784	0.232924	0.230982	0.48373	0.401306
LOC103611081	2.82418	3.41605	3.20283	2.19401	1.9921	1.70332	1.33616	1.69424	1.52714	1.21538	1.32223	1.67168
LOC647859	1.764	1.21985	1.3727	1.29916	1.50748	1.77638	0.264128	0.664243	0.74028	0.600633	0.40023	1.00005
LOC730101	4.29734	4.43699	4.28343	2.25601	2.08884	1.98541	1.53311	1.94568	1.62419	1.75464	2.02617	1.96591
LONRF2	2.34523	2.65758	2.31385	1.21588	1.01552	1.07284	0.812053	0.999993	0.945058	0.577071	0.774404	0.711754
LPO	0.631863	0.724836	0.799016	0.0796009	0.188028	0.201753	0.204989	0.151623	0.10446	0.0291344	0.0887481	0.151854
LRIG1	47.6311	52.5067	49.4372	30.9237	32.491	24.1381	18.7867	21.5219	19.2041	13.5509	14.1989	12.2545
LRRC31	0.349125	0.2077	0.222596	0.0310462	0	0.0196721	0.119926	0.0532229	0.0152782	0	0.0259604	0.0197422
LRRC37A3	1.11571	1.42928	1.25768	0.728638	0.754329	0.598491	0.521222	0.508898	0.730423	0.570411	0.620559	0.609203
LRRC46	1.76828	2.26985	1.71022	0.945893	1.36003	0.964179	1.0326	0.940032	0.951208	0.903137	0.790941	0.889157
LRRC6	1.07889	1.48591	1.76836	1.19341	1.1276	0.554541	0.845156	0.727425	0.724328	0.677034	0.665276	0.784182
LRRC8D	36.8278	37.879	39.2739	15.0207	14.9603	14.5979	13.5636	14.6809	14.2749	13.0016	15.8224	13.459
LRRN1	4.89632	5.77494	5.84075	1.77812	1.66053	1.70313	1.95674	2.38662	2.84895	1.98646	2.48959	2.37973
LTBP2	2.65895	2.23581	2.38512	1.00722	1.04044	1.02466	1.55272	0.945191	1.08228	0.877655	0.70314	0.681619
LUZP2	10.7495	9.85832	9.56498	4.50655	4.54708	4.28329	4.95725	4.21243	4.36202	3.50639	3.73087	3.38759
MAGIX	3.57388	3.02775	3.34914	1.91348	2.32643	2.17529	2.06526	1.94567	1.8279	1.91565	1.48238	1.07362
MAL2	62.8813	68.9154	73.8077	36.2401	38.0094	37.5194	31.4758	35.888	32.2727	31.6613	34.9474	32.4626
MAP1B	8.51584	10.716	10.2663	2.79118	2.75364	2.82223	3.07142	2.88454	3.10433	4.1262	4.81685	5.04356
MARK1	0.831933	1.05483	0.813947	0.50084	0.350535	0.3103	0.300947	0.381598	0.405305	0.384952	0.446715	0.276018
MARS	117.057	112.579	117.196	55.9407	56.4514	55.6177	45.9831	43.805	43.6889	41.6986	40.4053	40.5212
MC1R	11.608	15.2152	12.5452	8.13648	8.87672	7.70914	7.53723	7.87061	7.43073	6.97356	5.45994	6.09845
MCFD2	29.8844	30.6762	33.5501	16.1925	15.228	15.6463	14.792	13.2447	13.4604	11.6344	12.3576	11.6133
MDH1B	1.80999	2.1014	1.6015	1.14475	0.835402	0.919968	1.18638	1.10089	1.20913	0.935054	0.747101	0.86998
MERTK	3.10028	3.24487	3.90741	1.26435	1.73359	1.21553	1.64202	1.23323	1.49114	1.38828	1.45825	1.28916
MGAT4A	0.583351	0.429544	0.559076	0.510559	0.643205	0.335274	0.19722	0.222793	0.351753	0.249723	0.279439	0.236118
MGC70870	0.857434	0.949355	1.20271	0.864144	0.520313	0.660287	0.687242	0.406662	0.525315	0.334887	0.255029	0.468695
MIA3	48.2641	51.9845	51.9155	29.3712	29.535	27.0436	25.6682	25.7584	26.3871	21.1819	24.544	23.3926
MIOX	0.582175	0.889315	0.631015	0.220024	0.519728	0.243978	0	0.345758	0.189484	0.150994	0.367962	0.279825
MIR616	8.25578	12.5243	11.9312	0.832039	5.24105	0	3.21402	1.42637	2.04728	5.48156	4.87017	2.11636
MIR662	1.10077	2.31932	2.38623	0	0.655131	1.05442	0	0	1.22837	0	0	0
MME	424.474	430.845	448.969	281.672	280.553	263.595	218.344	214.79	221.254	199.137	221.252	211.187
MMP16	4.52298	4.73713	4.63404	2.49546	2.44627	1.86584	1.54232	1.65416	2.02628	0.959021	1.1581	1.14253
MNX1	9.80124	8.76622	10.927	5.322	5.02376	5.02001	3.97142	4.87281	5.58029	4.79777	3.81804	4.05723
MOCOS	28.9523	29.9436	30.4251	9.27539	9.10625	9.42196	7.33379	8.84488	8.24468	7.60658	7.46509	7.15154
MOV10L1	0.861534	1.42152	1.36783	0.0550316	0.0433308	0.0464935	0.0708591	0.0419295	0.0722179	0.0704966	0.0766943	0.104983
MT2A	64.1416	50.2722	52.7506	66.7816	54.5134	56.7791	36.4358	34.1728	35.1849	31.0709	22.873	29.3904
MTHFD1L	11.4848	11.7304	11.8467	5.2495	4.55685	4.9758	4.03065	4.54882	4.87023	4.76006	4.38955	4.48733
MTHFD2	117.525	119.01	122.325	40.8883	42.9261	42.545	34.0074	37.993	38.3366	33.9379	33.5538	33.8536
MTUS2	0.210716	0.28782	0.157513	0.0768908	0.121084	0.0626413	0.0636462	0.0251076	0.0324333	0.0663359	0.0642949	0.0628643
MUC1	1.39393	2.01395	1.41837	0.559069	0.474061	0.653996	0.91367	0.688095	0.634902	0.731919	0.647286	0.765712
MUS81	24.5965	25.0815	28.0059	12.0871	11.2546	11.1857	10.8774	11.8191	11.864	11.3733	12.2551	12.2517
MYDGF	180.939	159.161	186.466	121.762	128.857	122.663	93.2555	96.9985	93.2672	90.4662	81.2511	79.7234
MYLK	4.90726	4.11968	3.71218	4.32746	4.35046	3.51937	2.98504	2.7047	3.21816	1.79247	1.9789	1.86116
MYO1H	0.135076	0.196636	0.159717	0.111381	0.0584663	0.0470504	0.0358539	0.0212158	0.0548121	0.0203831	0.0310452	0.023609
NAALADL2	15.8499	16.9199	16.9604	12.0207	10.9726	10.3189	7.73897	8.65301	8.06951	6.29026	8.23498	6.74342
NBPF1	12.4057	12.4636	12.5411	5.92795	6.342	6.47646	5.72465	5.32422	5.35694	4.46581	4.82349	4.72462
NBPF25P	0.806091	0.967242	0.71082	0.371776	0.374042	0.510405	0.518594	0.377683	0.406568	0.362859	0.207249	0.43342
NBR2	12.8611	13.2588	15.2677	5.38145	3.00708	4.54653	5.14102	4.92687	4.55618	4.76527	4.20957	4.08437
NCAM2	46.7883	44.8247	43.3942	27.6226	29.7003	25.1427	18.9841	19.0716	18.2516	12.5624	14.218	13.4451
NCOA1	8.65802	8.71706	8.88701	6.56139	6.87647	6.84519	6.06183	4.80862	5.12601	3.59602	4.31696	4.28082
NCOA7	3.3719	3.56475	3.87919	1.565	1.4963	1.62913	1.94314	1.50115	1.4633	1.41154	1.5984	1.49277
NDUFA4L2	10.739	11.5732	14.5976	1.66338	0.942991	0.927503	1.02805	1.06458	0.949539	1.38808	1.50216	1.01542
NEURL1	0.436227	0.377864	0.288947	0.604506	0.750022	0.580361	0.247662	0.209356	0.342558	0.191082	0.107223	0.0931885
NFATC4	0.282675	0.21021	0.198252	0.150823	0.0791699	0.0796393	0.14565	0.150825	0.197925	0.0897033	0.126116	0.0959075
NLGN1	7.02863	6.40474	6.57577	2.8441	3.05714	2.7842	2.4071	3.2048	3.21597	2.52637	2.69885	2.64171
NOD1	1.70955	1.76425	1.51263	0.98453	0.955156	0.724096	0.305604	0.703247	0.302812	0.27991	0.411625	0.335388
NUCB2	209.017	236.683	236.114	112.829	113.24	107.099	89.4971	86.9186	83.9741	70.02	71.5894	68.8785
NUPR1	308.216	303.251	285.354	87.9708	90.6264	94.5687	81.8571	85.533	90.8481	105.206	95.7365	94.685
NXPH4	50.0839	47.6335	52.3378	30.8025	29.2557	26.4585	18.7871	19.6548	18.5651	16.7906	18.5389	17.3861
OR51E1	0.488503	0.4543	0.438194	0.0763954	0.220558	0.242035	0.245918	0.0873103	0.137849	0.0559223	0	0
OSBPL6	0.834399	0.833238	0.881598	0.307398	0.45904	0.268661	0.102364	0.242288	0.27125	0.238598	0.194997	0.310061
P3H3	0.156547	0.23089	0.25452	0.177493	0.0232924	0.0749778	0.0571355	0.0338088	0.0291155	0.0162409	0	0.0188112
PABPC1L	42.1437	54.5612	56.2205	13.5514	14.6458	12.7977	18.8592	15.6785	16.3157	17.0199	18.7823	18.4858
PARK2	0.48782	0.411134	0.640059	0.174661	0.183366	0.184453	0.0749649	0.177436	0.200556	0.287671	0.162276	0.259154
PARP6	0.119467	0.117468	0.172652	0.0301004	0.142203	0.171655	0.0581363	0.0172005	0.103689	0.0165254	0	0.0191407
PBX1	1.91634	1.85129	1.8226	1.04201	0.919632	1.07382	0.530781	0.687048	0.788899	0.75438	0.794712	0.684452
PCCA	11.3995	11.8933	12.0684	8.57026	6.99079	7.20805	6.90688	6.88802	6.09873	5.11135	5.69697	5.88107
PCDHGA4	0.267478	0.32462	0.463868	0.145569	0.229235	0.174227	0.156196	0.194094	0.222868	0.106558	0.175821	0.102851
PCDHGB2	0.328419	0.515405	0.466445	0.291043	0.296561	0.184416	0.297594	0.205445	0.202201	0.197381	0.143156	0.304825
PCK2	233.217	248.274	255.43	15.4179	17.9376	16.0659	10.6779	12.4462	11.6918	12.4025	12.8723	11.5923
PCOLCE	1.70956	1.79422	1.60824	1.21906	0.806284	0.834238	1.22434	0.808074	0.839878	0.776358	0.489291	0.496124
PDE2A	2.56089	2.24277	2.99296	0.185154	0.238559	0.234641	0.390117	0.0865666	0.182232	0.18482	0.197047	0.27829
PDZRN4	0.16603	0.107638	0.0276859	0.0386144	0.0304042	0.0734028	0.186451	0.0110329	0.0950131	0.0211997	0	0.0245547
PER2	5.47435	6.17718	6.46977	2.91647	3.07164	2.62983	2.11835	2.20074	2.33685	1.7517	2.08436	2.07648
PGM3	15.404	17.1461	17.712	11.5192	12.5923	9.95247	7.5121	8.53523	8.61622	6.36507	7.74106	6.67705
PHGDH	406.46	426.171	433.19	128.196	136.799	136.709	104.101	113.538	98.8578	99.1318	92.7956	92.3452
PHGR1	5.28876	5.673	3.38735	4.17932	4.14916	2.76332	1.05287	1.14219	1.87785	0.0997603	0.303886	0.346645
PINK1-AS	1.1886	1.28938	1.50516	0.85395	0.672383	0.789098	0.584137	0.752301	0.682888	0.615334	0.461163	0.588275
PITPNM3	1.1772	1.36188	1.26803	0.630051	0.774595	0.525296	0.469676	0.606374	0.549396	0.515821	0.73018	0.555282
PKD1	35.9512	36.9761	35.8526	14.9332	15.8301	14.1491	14.4373	15.4374	14.926	13.4564	14.3476	14.1604
PLA2G5	1.21468	1.44253	0.777983	0.33387	0.591485	0.528883	0.16121	0.286179	0.410753	0.274946	0.314074	0.344998
PLAC1	0.603665	0.469631	0.905964	0.0701987	0.055273	0.222403	0.135583	0.160457	0	0.0385397	0.234796	0
PLD1	0.286383	0.4169	0.301002	0.301744	0.413195	0.357454	0.0253387	0.0749685	0.129123	0.036013	0.0109701	0.0417125
PLEKHG2	1.79398	1.44245	1.31122	1.42356	1.48087	1.27073	1.08373	1.08067	0.920429	0.69027	0.781985	0.713614
PLEKHH2	0.14286	0.114065	0.195593	0.0454666	0.0447494	0.0216071	0	0.0129907	0.016781	0.0499232	0	0.014456
PLIN1	0.476456	0.252832	0.306031	0.213415	0.189044	0.101421	0.154572	0.0762209	0.144408	0.102521	0.111534	0.0848187
PLIN4	0.502044	0.603469	0.624447	0.136861	0.166541	0.181325	0.168214	0.33416	0.251036	0.259568	0.301709	0.205706
PLTP	0.141061	0.0990717	0.10193	0	0.139922	0.0450406	0	0	0.0174903	0	0	0
PMAIP1	5.13144	3.93781	5.79611	2.32722	1.47878	1.44874	2.12912	2.07645	1.86857	1.90529	2.15082	2.12893
POU5F1B	1.55046	1.44573	1.50175	0.648308	0.746064	0.568791	0.963192	0.427462	0.834413	0.766612	0.417004	0.761088
POU6F1	0.13809	0.0498779	0.128292	0.0447333	0.0234814	0.0283448	0	0.0255623	0.0146759	0.0081863	0	0.0094819
PPM1M	11.8772	12.1928	14.0352	3.84756	4.996	4.49098	5.67119	5.47731	5.68029	5.85527	6.06766	5.66592
PPP4R4	0.19966	0.18867	0.27543	0.201222	0.115228	0.179662	0.194321	0.114986	0.112527	0.0803438	0.0688332	0.0523457
PRDM16	0.167835	0.16671	0.129939	0.0543692	0.0142697	0.0287087	0	0.0155343	0.0133779	0.0547235	0.0530398	0.0403353
PROSER2	4.0317	3.68878	2.85661	2.32412	2.12873	2.28411	2.15281	2.07344	1.69225	1.92696	1.46746	1.65886
PRRT1	0.0792849	0.0552001	0.0747271	0.0521122	0.020516	0.0462284	0	0.0416904	0.025645	0.020027	0.0174302	0.0265103
PRSS1	15.4236	17.6107	23.0993	0.145123	0.304712	0.0919556	0	0.138215	0.0476112	0.26558	0.12135	0.184566
PRSS2	1.06707	0.974272	1.67063	0	0	0	0	0	0	0	0	0
PRSS22	4.14973	2.8615	3.43473	1.19763	1.12261	1.69842	1.43193	1.2058	1.43132	1.72205	1.38294	1.34181
PRSS3	2.12547	2.11379	2.94884	0.128526	0.0505995	0.122159	0	0	0.126499	0.0352811	0.0537359	0.122594
PRTFDC1	0.289896	0.133267	0.514171	0.159362	0.156848	0.126223	0	0	0.039212	0.0874914	0	0
PRUNE2	49.6792	50.7294	48.0792	27.7293	27.6939	26.9913	26.1976	23.7905	24.936	14.9654	21.2401	17.6519
PRX	0.389348	0.400173	0.205859	0.129203	0.203464	0.30928	0.110909	0.147663	0.183683	0.126105	0.156055	0.118675
PSAT1	301.668	319.662	332.703	69.7939	65.1065	71.2204	61.7837	59.9044	59.7097	59.6691	58.3606	56.9921
PSPH	42.9303	40.114	42.759	17.8016	16.867	17.0261	16.5064	16.421	17.7044	18.6655	18.2245	17.7038
PTHLH	0.614205	0.567746	0.343603	0.0599043	0.0707511	0	0	0.0171158	0.0589592	0.049332	0.0751366	0.0380929
PTPDC1	4.62333	5.35547	6.10666	2.95825	2.8028	3.07947	2.29172	2.32205	1.95972	2.20414	2.25618	1.97416
PTPN13	7.21174	7.54232	8.14052	4.38671	4.17238	4.12851	3.72009	3.27033	3.41954	2.75239	3.05932	3.02976
PTPRCAP	7.32128	7.48217	8.37287	3.92168	4.73471	3.75501	5.55455	3.73499	3.64538	3.68409	3.35212	3.54671
PTPRJ	7.91259	8.10468	7.97542	4.98553	5.03234	4.54213	3.7943	4.10623	4.28385	3.42737	3.91329	3.37015
RAB39B	2.54585	2.94868	2.71101	0.405122	0.318985	0.399312	0.260819	0.488726	0.409806	0.4819	0.338756	0.415046
RAD51B	1.03108	0.926164	0.99994	1.08701	0.968927	0.727755	0.435736	0.961033	0.706509	0.394097	0.411594	0.626012
RALGPS1	1.58901	2.02614	1.5293	0.786917	0.88864	0.938195	0.719934	0.757345	0.713357	0.773096	0.632034	0.63208
RASD2	1.24911	0.993437	1.22042	0.531923	0.628238	0.674094	0.359577	0.334357	0.45809	0.657068	0.489264	0.388984
RASIP1	0.380036	0.440404	0.308939	0.143629	0.188484	0.0455044	0.0924688	0.16415	0.0706814	0.144565	0.0200167	0.182666
RCN1	121.76	125.756	133.213	49.041	46.9996	48.1542	50.3628	46.8561	48.02	51.4505	48.0477	49.0049
REPS2	6.51528	7.50797	6.0571	6.35093	6.65963	5.0885	3.76242	3.82226	4.53887	2.49363	2.98355	2.40163
RET	0.416855	0.282437	0.283498	0.234771	0.262687	0.195737	0.0238652	0.0917916	0.127695	0.115324	0.051661	0.0707162
RFFL	1.84074	2.04822	1.64308	1.20039	1.34614	0.991101	0.878198	0.966561	1.02929	0.818787	0.866871	0.717059
RGMB	18.8711	20.2439	21.2833	11.0799	10.9255	10.3998	9.66662	9.80295	9.4698	8.57492	9.20714	8.87843
RGMB-AS1	4.14687	4.03767	4.74602	1.36282	1.74755	1.57904	1.5793	1.71329	1.37965	2.09497	1.88843	2.03035
RGS2	8.63698	10.3476	10.579	5.56234	6.26984	5.00852	4.18418	3.94806	4.8695	2.79661	2.39901	1.78715
RGS3	7.13422	7.33346	7.05796	4.86789	4.93164	4.71583	3.48915	3.84492	3.61994	3.20702	3.24732	3.21241
RGS7BP	0.355767	0.33732	0.409714	0.151264	0.0397007	0.0638977	0.0324614	0.105646	0.0909806	0.0922724	0.168646	0.0855004
RHBDD1	7.46228	7.69914	7.53882	3.80121	3.41539	3.43807	3.87808	3.21444	3.49233	3.61841	3.14006	3.6355
RHEBL1	0.893789	0.513602	1.23298	0.184251	0	0.116749	0.118622	0.140384	0.332464	0.269748	0.205424	0.351493
RNF152	0.724192	0.585934	0.690752	0.0437915	0.241364	0.110992	0.0845795	0.125121	0.0431007	0.192336	0.256325	0.0278468
RNF187	223.482	203.71	207.626	93.6516	92.8496	98.9074	91.6093	95.5849	91.814	96.515	93.415	91.6712
RNF43	2.16216	2.09447	1.43919	2.4413	2.34939	1.65862	1.25737	1.5578	1.67527	0.908421	0.986664	1.00044
ROCK1P1	1.7436	2.11465	2.76566	1.25364	1.0124	0.916565	0.807099	0.808221	0.870032	0.952976	0.779487	0.735863
RPS6KA2	18.7966	19.5255	19.4934	7.36505	7.44422	7.13257	7.23858	7.58903	7.61516	7.50625	8.4407	7.80567
RTN3	101.978	95.458	112.002	58.282	54.07	56.829	51.8193	49.3804	53.9855	49.9975	44.8692	48.4049
RTN4R	8.01056	7.50909	7.61941	3.7483	4.08646	3.96714	3.1822	3.08342	2.41214	3.03024	2.5143	2.22637
RWDD2A	33.4043	36.7485	35.4056	27.2603	26.6983	24.7417	19.7441	20.4296	19.5729	14.4755	15.7414	16.198
S100P	152.656	170.652	177.798	4.33966	4.02713	4.32107	5.68756	4.87112	3.35594	7.65807	8.68309	8.18014
SARS	66.8036	69.2766	72.5471	21.9458	23.3581	24.2427	22.7561	24.3507	24.2995	26.8869	26.7277	26.7887
SCD	313.127	240.354	290.164	226.492	208.02	212.129	144.793	126.287	137.752	112.862	109.671	109.499
SCGB2B2	0.612256	1.23842	1.32724	0.740456	0.29151	0.469182	0.357532	0	0.364387	0.406517	0	0.117713
SCN1B	0.739781	0.712555	0.801842	0.399413	0.220142	0.202467	0.308572	0.251063	0.314489	0.416634	0.267186	0.228586
SCN8A	0.0814434	0.167788	0.264827	0.143641	0.0861716	0.0823484	0.0528439	0.105534	0.0572233	0.0901261	0.0800737	0.0652434
SEC24D	18.8016	18.6442	17.5752	12.0229	12.1166	12.2655	9.73184	9.3939	9.13341	7.2522	8.93089	8.54839
SEL1L	22.7291	25.1731	25.7725	14.3138	14.2748	13.0352	11.9626	11.8241	12.3871	9.72052	10.9208	9.9812
SEL1L3	23.5147	22.6639	26.5126	9.79318	9.72705	10.5248	10.0514	10.8503	10.956	9.87677	11.1363	10.224
SEMA6B	0.145904	0.0670732	0.0862604	0	0.0157883	0.0127055	0	0.0229166	0.0197353	0.0110086	0	0.0127508
2024-09-05	0.851227	0.986443	0.96877	0.289538	0.481283	0.224232	0.186405	0.422823	0.237475	0.459214	0.403511	0.409146
SEPT5-GP1BB	2.17161	2.34911	2.45086	0.710734	0.59959	0.536129	0.620992	0.754259	0.6329	0.62246	0.679205	0.656407
SERPINA3	1.80866	1.99549	2.49504	0.0994261	0.195715	0.189001	0.384065	0.369302	0.146786	0.245636	0.415693	0.221286
SERPINI1	2.23447	2.01614	2.45042	1.15247	1.40809	1.56123	0.460531	0.840239	0.723599	0.436357	0.697837	0.707581
SESN2	32.5606	34.1245	31.4529	8.67061	9.22624	9.63941	14.0203	13.9807	13.8812	15.5477	15.4184	15.3868
SGPP1	31.518	29.0246	32.6299	17.988	17.1403	17.2902	11.9738	13.7948	13.7404	11.9512	13.0187	11.8416
SHC4	0.344293	0.377221	0.572204	0.173494	0.191248	0.230858	0.335088	0.148711	0.0939161	0.247649	0.101551	0.23168
SHMT2	187.881	177.639	189.94	75.0667	72.4146	75.3903	73.8792	70.7672	68.6362	69.2633	66.9958	64.9632
SIDT1	0.312657	0.324991	0.180739	0.220573	0.285322	0.329442	0.426016	0.198068	0.224846	0.138396	0.131742	0.130242
SLC10A5	0.91313	0.936886	1.03277	0.60018	0.61434	0.380298	0.231839	0.445855	0.590711	0.362455	0.100372	0.267156
SLC16A14	7.88223	7.31446	6.52036	6.73975	6.93414	6.40015	5.5193	5.06323	4.42228	3.35483	3.87734	3.73719
SLC16A8	4.85361	6.53104	5.20101	2.70983	3.44669	2.06047	1.85196	2.69201	2.1747	1.85393	1.98704	1.69666
SLC18B1	2.65206	2.58042	3.87947	2.0861	1.8992	2.29256	1.76274	1.82537	1.60406	1.0916	1.19925	1.26436
SLC1A4	14.5216	14.5907	16.582	1.7205	1.94085	1.7925	0.990507	1.45583	1.13976	1.00815	1.10666	1.0625
SLC1A5	134.435	139.088	138.624	34.0978	37.7579	33.6349	22.1428	26.3319	22.4339	19.7216	20.0594	17.6691
SLC22A3	2.41993	1.84916	1.57377	3.99974	3.49497	4.28065	1.69576	2.62008	1.8243	0.401688	1.06046	0.496277
SLC26A10	2.95184	2.08537	2.16435	1.3781	1.49845	1.30982	0.570358	0.731246	0.742766	0.702546	0.631045	0.667677
SLC2A10	0.123463	0.156082	0.160585	0.0746576	0.014696	0.023653	0	0.0213311	0.0551098	0.0204938	0	0.0237372
SLC31A1	46.2022	45.8748	49.2479	19.2233	18.3143	18.3548	16.4233	15.22	16.901	15.5218	16.4477	15.7376
SLC38A1	42.7614	44.182	46.343	25.0667	24.885	24.1387	21.2759	20.5419	21.7385	19.3223	21.3249	19.8857
SLC38A2	116.799	115.383	123.674	64.1057	56.2991	61.0375	58.2031	49.136	54.8033	50.1041	45.2408	48.9977
SLC39A14	41.632	36.7004	42.4086	34.3915	29.9914	32.2246	24.0233	22.7377	24.2858	20.2322	20.053	20.1149
SLC3A2	190.841	177.878	199.43	44.7243	45.8953	46.3573	39.8236	41.6509	38.9788	46.9846	42.3856	44.3919
SLC40A1	0.779235	0.998241	1.21623	0.753919	0.537969	0.686712	0.819072	0.417355	0.463766	0.400974	0.39401	0.509377
SLC43A1	121.712	121.314	119.402	74.6108	72.5907	68.0581	51.9492	57.6117	55.6723	43.6588	41.5255	42.1117
SLC45A2	0.381654	0.470115	0.360637	0.769282	0.792091	0.618683	0.428596	0.329697	0.29121	0.194927	0.0618521	0.310443
SLC4A10	0.450669	0.379823	0.390781	0.0408776	0.150202	0.129508	0.157903	0.124581	0.107287	0.0523651	0.0569687	0.0779817
SLC4A5	2.98384	3.19686	3.61517	1.06281	1.2066	1.08847	1.12184	0.925122	1.03388	1.00415	0.992047	0.935172
SLC6A12	0.355512	0.255236	0.513782	0.3782	0.297787	0.390995	0.269116	0.170619	0.421211	0.196707	0.0998667	0.189865
SLC6A20	0.481283	0.365062	0.166931	0.116412	0.0687453	0.101424	0.0562098	0.0166305	0.0214829	0.0159778	0.0365032	0.0277597
SLC6A9	46.0836	45.6307	50.7786	5.6521	5.19207	5.86045	5.62366	4.46547	4.98346	5.20702	4.15332	5.01002
SLC7A1	142.882	151.639	152.553	51.562	51.4647	48.4618	44.3257	43.9014	43.5123	37.084	41.4321	37.737
SLC7A11	66.453	74.6738	76.316	7.29156	7.1862	6.39562	4.24072	4.54588	4.42283	4.09309	5.03523	4.45432
SLC7A11-AS1	0.617913	0.785898	0.438382	0.016984	0.0401187	0.0322852	0.0328032	0.0679372	0.0334322	0.0839195	0.0284036	0.0324002
SLC7A5	176.679	169.837	176.843	51.5359	55.141	55.4762	38.1413	41.0623	38.3418	35.2859	36.2265	33.6676
SLC9A1	25.8677	27.3026	28.3246	16.0021	16.6684	16.1494	13.7792	13.3067	13.338	11.7503	11.6942	12.815
SLCO2A1	0.309535	0.260875	0.322082	0.187174	0.147377	0.106741	0.253057	0.203221	0.101322	0.113036	0.0939074	0.166633
SLITRK3	0.222918	0.062625	0.0805396	0	0.0884473	0.0118629	0	0.0320951	0	0.0308354	0	0.0119051
SLITRK6	0.787864	0.853727	0.894624	0.302487	0.238172	0.239585	0.401656	0.432131	0.288412	0.176448	0.173893	0.264482
SLPI	10.2643	7.98531	7.7973	6.10069	4.07258	6.55477	2.30536	3.71352	3.26328	2.32997	1.33077	1.6867
SMG1P7	3.56688	4.77724	4.85512	0.710599	0.526599	0.768096	0.968795	0.501607	0.719959	0.872045	0.768954	1.01006
SNAP25	0.0722191	0.32462	0.20874	0.0363921	0.114618	0.714844	0	0	0	0.0199796	0	0
SNORD88C	10.7808	10.4489	8.17962	8.14884	3.20811	4.64708	3.14775	4.65655	5.21318	4.02641	2.72557	4.66363
SOWAHB	8.75322	8.87075	7.76077	5.98037	6.51991	5.45261	4.70385	4.87096	4.71414	3.96667	4.14085	4.11263
SPATA17	1.14916	1.20095	0.846982	0.729634	0.738642	0.770541	0.268424	0.635338	0.444553	0.438726	0.232422	0.397689
SPEF1	0.62599	0.721956	0.785638	0.647491	0.352953	0.315597	0.480989	0.455385	0.245106	0.191412	0.333183	0.221704
SPEF2	0.366793	0.37222	0.259633	0.113162	0.213844	0.164919	0.0655688	0.232794	0.167065	0.130467	0.123012	0.208682
SPTBN4	0.532078	0.535228	0.558111	0.337313	0.347315	0.334303	0.233868	0.345967	0.259634	0.294401	0.289288	0.203496
SREBF2	96.3227	92.7343	97.596	60.2869	57.881	58.7588	51.9529	49.3216	49.6078	47.1908	44.6422	43.1488
SRMS	3.74409	3.79762	3.2088	2.10608	1.96921	1.87663	1.14404	1.6548	1.79755	1.31885	2.11879	1.52758
SSPO	4.1836	4.80115	4.31275	1.88163	2.0606	1.46222	2.09628	1.91282	2.03165	1.80154	2.09927	1.98023
ST3GAL4	6.43375	5.57344	5.74287	5.66104	4.55222	4.48382	3.7803	3.83717	3.89724	2.6616	2.82006	3.29346
STAC3	3.98314	5.08876	4.18024	0.716842	1.54277	0.938719	1.75372	1.11966	0.823121	1.46926	1.39863	1.48906
STC2	73.7963	75.7545	80.7827	12.6932	13.2675	13.2361	13.5722	12.4778	12.886	13.6937	13.3724	13.1891
STEAP1B	4.72805	5.91207	5.76109	2.98983	1.83917	2.84171	1.98502	2.10893	2.09205	2.30828	2.65631	2.19829
STEAP2	186.7	208.687	221.053	98.0763	97.9487	89.4864	101.528	93.591	99.7673	92.7884	99.629	98.8293
STOX1	0.567542	0.600971	0.567835	0.35199	0.294471	0.306672	0.339919	0.289139	0.205697	0.253635	0.275933	0.0979251
STXBP5-AS1	0.340408	0.286895	0.332069	0.154382	0.202596	0.195645	0.0496959	0.147033	0.101298	0.127136	0.064546	0.0327237
SULT2B1	5.28449	4.86149	5.96983	4.66949	4.47401	3.03006	2.17318	3.15055	3.01774	2.25472	2.16397	1.03747
SV2B	0.0268137	0.045197	0.0775016	0.0067559	0.0053194	0.0042808	0	0	0.0033246	0.0111271	0.0112983	0.0085921
SVIL	1.09504	1.44364	1.64443	0.277444	0.334962	0.246119	0.196481	0.317083	0.395947	0.20817	0.347991	0.294042
SYNE3	3.17711	2.48929	2.52649	1.30332	1.10222	1.1317	1.212	1.1999	1.11647	1.0203	1.47327	1.13573
SYP	1.28944	1.05051	1.35102	0.877181	0.869738	0.761673	0.62748	0.649773	0.335744	0.445908	0.516156	0.599113
SYT17	0.495755	0.470049	0.873185	0.562089	0.221289	0.400681	0.226172	0.227516	0.27661	0.347166	0.195837	0.327644
TANC1	39.9389	39.7847	39.7436	30.2412	30.4808	29.0163	24.1233	23.402	23.1205	17.6021	20.8439	19.1031
TAPT1-AS1	1.60124	1.47063	1.86908	0.931022	1.22178	1.21919	0.839153	0.691627	0.855244	1.03932	0.726605	0.49336
TBATA	0.0660602	0.139188	0.143204	0.0499329	0.0786322	0.0316394	0	0.0856005	0	0	0	0
TCP11L1	3.92715	4.04205	4.97231	2.1278	2.37863	2.26374	2.38461	2.28169	2.04252	1.9037	2.02085	2.22168
TCTEX1D2	4.54332	3.1152	4.841	0.698472	1.09993	2.43418	0.674518	1.66305	1.66134	1.85343	1.1681	1.40649
TES	15.8616	19.5203	19.1158	7.16317	6.90317	6.50161	7.15789	7.88632	6.83239	8.45746	9.96746	8.4945
TEX40	1.61639	1.65844	2.74224	0.956174	2.17496	2.08688	1.02598	1.1535	1.35935	1.22488	0.533025	0.47291
TFF3	4.4647	5.47703	4.19402	1.94985	2.12576	2.09084	1.3036	1.28563	1.55003	1.23517	0.815215	0.715325
TGM2	1.71474	2.02756	2.27469	0.58035	0.502652	0.60063	0.373632	0.475342	0.514075	0.297376	0.388224	0.393645
TGM3	2.0899	2.30459	2.54044	1.03344	1.11595	0.860634	0.285144	0.286838	0.232489	0.113474	0.29628	0.187761
THBS4	0.330746	0.387829	0.28056	0.217392	0.205404	0.179072	0.167949	0.136649	0.17117	0.11935	0.145424	0.138238
TJP1	35.982	40.2307	37.8946	28.1814	29.3787	26.3521	21.3813	21.6144	21.7481	12.485	15.4241	13.6297
TLCD2	2.9373	2.8004	2.86198	1.27922	1.14434	1.07792	1.28062	1.04865	0.929447	1.0222	0.963257	0.996583
TLR5	0.147045	0.299495	0.265634	0.148195	0.218786	0.176067	0	0.0846844	0.136741	0.0610205	0.0774492	0.0824572
TMC3-AS1	1.31081	1.06383	1.26291	0.513748	0.693453	0.697565	0.567005	0.54521	0.433408	0.161173	0.429588	0.28002
TMCO3	43.9675	45.9948	48.1886	15.2401	15.5291	14.8503	11.0814	11.8556	11.3947	12.7262	12.5936	12.4112
TMED10	121.001	126.246	129.949	68.8581	69.7918	64.504	59.0181	60.4064	61.7455	59.8995	63.2242	59.7971
TMEM154	2.48752	2.65828	2.29089	1.10602	0.967622	0.887704	0.664591	0.884831	0.641049	0.499267	0.945391	0.687685
TMEM56	2.00123	2.09756	2.66604	0.979108	0.796916	0.745875	0.871163	0.62865	0.795833	0.416744	0.515146	0.475702
TMEM61	0.469513	0.431678	0.462637	0.129051	0.152418	0.163543	0.249251	0.147489	0.158769	0.1417	0.10791	0.0820629
TMEM92-AS1	0.560715	0.590712	0.759692	0	0	0	0	0	0	0.0581712	0	0
TMPRSS4	0.516521	0.360696	0.671823	0.267718	0.544555	0.339273	0.215447	0.254973	0.197621	0.232718	0.205206	0.241174
TNFAIP8L1	1.16193	0.990397	0.686946	1.19763	1.00586	1.113	0.346968	0.672965	0.461672	0.471216	0.417267	0.558484
TNFRSF18	2.87577	1.87285	1.79465	1.3174	1.6078	1.79472	1.14499	1.31742	1.29661	1.04873	0.936348	0.963384
TNFRSF8	0.482297	0.514076	0.70726	0.364553	0.253272	0.339699	0.0828356	0.477909	0.369355	0.200143	0.286902	0.163636
TRIB3	97.4737	101.322	98.6625	18.0976	17.0738	17.4873	13.3259	13.2048	12.8808	13.3028	12.5002	12.2394
TSC22D3	189.793	175.688	200.768	68.5684	58.712	65.7513	65.1563	54.0349	67.9301	65.6579	51.4727	58.3394
TSPAN1	40.8921	37.5747	38.2691	22.8543	24.4518	20.8765	20.5242	22.6259	21.8012	17.289	18.7452	17.4642
TTC25	2.90354	2.4471	3.12235	1.38249	0.84362	0.854098	1.33508	1.30351	1.27563	0.929773	1.12711	1.38461
TTC29	3.29736	3.01254	3.66408	0.963437	1.78104	1.67216	0.40452	0.50267	0.53596	0.344958	0.245186	0.479461
TTC39B	7.964	8.628	9.37927	1.50771	1.868	1.6859	1.15624	1.36836	1.20023	1.32683	1.4832	1.31122
TUBE1	10.6759	12.7194	9.86906	3.30353	2.92627	3.13986	4.38657	2.8513	3.40382	3.74068	3.97089	3.74187
UCN2	0.528148	0.979269	0.686946	1.06456	0.670571	0.708275	0.411221	0.395415	0.523883	0.292227	0.133525	0.40617
UG0898H09	0.0222781	0.0250346	0.032196	0.0112262	0	0.0142267	0	0.0064151	0.0055245	0	0	0
UGT2B17	0.352947	0.20185	0.409882	0.114335	0.120034	0.0845218	0.110414	0.152449	0.0562657	0.0209237	0.127474	0.0848227
UHRF1BP1	12.3593	12.5756	11.5664	7.48343	7.0811	7.21147	6.79889	6.93494	6.97772	4.92386	6.40161	5.23872
ULBP1	5.25694	4.87921	5.19308	1.40835	0.851482	0.812709	1.40863	1.10658	0.866333	1.02173	1.05147	0.991517
UNC5A	6.10688	5.63086	3.79541	3.66316	4.2014	2.76388	1.63585	2.21426	1.95898	1.48799	1.78827	0.982919
UNC5CL	0.334313	0.40855	0.253652	0.202158	0.258659	0.240178	0	0.144401	0.174097	0.152606	0.126781	0.0482067
UNQ6494	0.333643	0.441876	0.413295	0.3963	0.283671	0.136969	0.20875	0.267635	0.159565	0.217572	0.120502	0.0916382
UTRN	15.3524	18.3876	17.1145	14.4213	13.7782	12.1436	10.9793	10.748	11.146	6.6956	9.71409	7.8725
VEGFA	94.235	98.9818	118.986	23.098	23.3926	21.7548	22.1442	23.5646	22.2806	27.2803	26.592	26.7283
VEPH1	0.338392	0.233342	0.422353	0.279033	0.219705	0.294677	0.239523	0.141733	0.259373	0.212766	0.0648119	0.108433
VLDLR	7.88038	7.8293	8.38562	3.15218	2.89277	2.57589	2.81315	3.2423	2.62104	3.27019	3.3811	3.40067
VLDLR-AS1	1.53784	3.04083	2.69261	0	0	0.169972	0	0.255478	0.220013	0.14727	0.373841	0.341155
VPS37D	2.05237	2.08667	3.17793	1.08347	0.814321	0.904966	0.95119	0.900556	0.751308	1.24374	1.31778	0.845555
VWF	0.680739	0.743348	0.654438	0.608511	0.753923	0.425268	0.172836	0.332385	0.339089	0.240732	0.411551	0.278831
WARS	55.0349	57.504	62.0196	29.668	30.7622	30.8139	25.2043	25.5975	26.0021	25.8064	25.8546	25.9447
WEE2	0.0683262	0.0863778	0.0925728	0.0129114	0.0101662	0.0081812	0.0249373	0.0073781	0.0254155	0.0070885	0.0107963	0.0246309
WEE2-AS1	0.589438	0.681852	0.651414	0.297025	0.302658	0.177136	0.134983	0.199684	0.14617	0.182254	0.102269	0.144435
WNT5A	1.92569	1.75704	1.77869	0.329085	0.687651	0.320802	0.0977844	0.195284	0.205548	0.208466	0.243425	0.217312
XBP1	328.486	331.23	345.955	126.991	142.941	119.489	80.1077	88.4013	86.0252	79.1853	78.842	77.08
XPOT	146.514	154.642	159.265	82.1278	79.3775	81.6311	71.8656	69.5209	69.9323	64.1865	65.0569	65.0484
YARS	87.7651	85.6884	84.7278	40.0417	41.5315	42.2599	33.7952	35.3146	34.231	35.293	33.5247	33.9283
ZBED3	8.84341	10.5587	7.98775	5.62609	5.17549	4.72968	5.37935	4.83835	4.44083	2.93586	5.26339	3.8964
ZBTB20	0.82552	1.0693	0.844731	0.522082	0.57155	0.417494	0.463735	0.47702	0.570176	0.361733	0.557952	0.456263
ZBTB38	4.90187	5.19828	5.89443	3.63918	3.78591	3.48278	3.25945	3.18399	3.12245	2.51037	2.82229	2.59591
ZMYND10	3.28182	3.35191	3.73801	1.892	2.28425	1.91816	1.38049	2.04219	1.84146	1.63888	1.08987	1.12291
ZNF204P	0.91096	0.78879	0.622186	0.396162	0.297076	0.298838	0.291486	0.377303	0.33421	0.279638	0.362813	0.299902
ZNF300P1	0.799424	0.928687	1.40512	0.620591	0.720102	0.68298	0.315426	0.55994	0.530432	0.412439	0.491617	0.477711
ZNF385C	0.422966	0.424375	0.392956	0.274035	0.335641	0.115759	0.117616	0.121795	0.14984	0.117015	0.254604	0.135533
ZNF487	0.806568	1.06399	1.29234	0.212056	0.667873	0.571058	0.204783	0.575588	0.600042	0.640312	0.310306	0.337113
ZNRF2	3.86861	3.60433	4.16039	3.15261	2.94998	3.45964	1.76492	2.45424	2.39461	1.61793	2.1968	1.80135
ZP1	1.80299	1.2514	0.977122	1.6434	2.11456	1.09212	0.387084	0.572623	0.473408	0.176047	0.167584	0.101954
ZPLD1	0.837973	0.791479	0.626395	0.240255	0.223566	0.221432	0.421846	0.274581	0.343948	0.311768	0.383531	0.374997
