# Supplementary material for: AURKA inhibitor VIC-1911 induces mitotic defects and functional BRCAness, sensitizing prostate cancer to PARP inhibition
Source: JCI Insight. 2026 Mar 31;11(9):e196665. doi: 10.1172/jci.insight.196665 (PMC13232484; doi:10.1172/jci.insight.196665)
Supplement: Supporting data values [file jciinsight-11-196665-s297.xlsx]

## Sheet: Figure 2A
VIC-1911(uM)	C4-2B												22Rv1												VCaP						LNCaP						LAPC4
0	109	100	99	109	93	98	100	101	99	106	94	101	103	101	96	98.26	102.72	99.01	101	101	98	99	100	101	97	101	101	100.94	103.99	95.07	99	99	102	105.53	93.45	101.02	101	98	101	104	99	100
0.001	112	109	104				94	103	90	92	93	90	98	99	97							96	89	91	105	100	96				106	109	108
0.01	112	102	98	109	105	111	91	20	98	88	19	96	91	89	83				94	95	96	33	84	84	104	97	95				108	105	91				88	97	94	97	95	94
0.05							75	38	87	21	39	69				77.16	76.09	77.89	43	44	42	31	62	54				38.31	34.48	35.47				57.32	58.64	62.11
0.1	109	97	92	90	99	96	61	61	64	5	63	60	63	63	61	53.27	54.3	51.78	37	37	39	33	41	38	52	53	49	23.93	25.31	22.16	95	89	87	48.02	49.71	48.1	29	30	33	71	71	74
0.5							4	41	58	4	27	5										32	56	28
1	14	14	20	5	16	9	37	9	39	14	4	5	33	44	51	40.68	43.99	42.23	32	30	28	35	26	33	36	37	37	17.49	17.75	18.9	75	79	64	11.87	11.91	12.76	24	21	19	64	67	65
5							5	4	5	4	3	36										51	20	28										8.54	7.74	6.99
10	19	10	10				13	8	7													38	43	41	22	22	22				41	41	36				13	15	14	41	42	41

## Sheet: Figure 2B
VIC-1911 (uM)	DU145							VIC-1911 (uM)	PC3
0	98	101	100	98	100	102		0	97	104	99	102	96	102
0.001	86	91	88	99	97	96		0.001	101	98	98	98	97	102
0.01	107	102	90	93	89	98		0.01	105	93	98	103	97	98
0.05	110	97	104	103	105	102		0.05	88	85	94	52	89	92
0.1	106	113	107	71	95	101		0.1	84	81	82	41	85	87
0.5	93	89	86	91	93	20		0.5	78	76	75	54	67	41
1	46	98	100	22	73	51		1	43	37	51	39	50	49
5	30	27	32	28	39	33		5	31	30	29	14	37	38
10	43	46	45	35	30	42		10	38	39	39	9	39	38

## Sheet: Figure 4A
OLA uM	22RV1						C4-2B								LNCaP						VCaP						LAPC4
0	98	94	108				98	100	102	96	90	98	100	99	96	100	104	106	99	95	103	96	101	101	105	94	92	97	112	104	99	100
0.01	76	80	93				100	97	91	97	99	104			104	100	96	117	101	94	98	93	95				89	94	97	110	100	104
0.05	75	90	104				101	106	107						98	97	91
0.1	69	78	86	97.32	98.27	103.97	99	98	94	97	95	100	95	104	95	91	94	101	96	90	94	98	94				102	96	101	105	101	90
0.5	67	78	95				100	102	86						93	92	92
1	64	73	83	91.49	93.37	92.23	79	85	77	86	94	102	83	80	91	89	90	81	89	103	94	94	96	112	118	106	97	98	101	110	101	102
5	47	52	59				33	42	47						81	75	77							110	110	110
10	32	32	32	77.87	76.77	74.96	34	34	34	40	42	44	26	28	69	62	66	44	46	45	76	69	72	95	96	96	81	84	80	101	94	96
20				57.85	55	53.7				43	46	43						40	42	41	78	70	71	78	84	75				99	98	92

## Sheet: Figure 4C
Talazoparib (uM)	DU145									C4-2B															22RV1									PC3
0	97	102	102	101	99	101	95	102	103	95	104	101	95	101	105	103	97	100	86	104	110	95	102	103	102	95	103	95.4	101.2	103.4	104	91	106	100	98	102	97	100	103	101	99	99	95.4	101.2	103.4	90	103	107
0.001	96	105	104	99	104	102	96	104	106	99	94	103	109	91	98	105	109	111	96	80	81	84	88	87	100	101	102	95.5	98.2	92	90	88	91	94	92	100	97	105	101	117	115	116	95.5	98.2	92	99	102	104
0.01	104	99	99	96	96	98	95	99	106	52	55	64	44	56	58	72	73	67	54	43	45	69	67	65	97	90	98	85.3	88.9	87.5	94	97	102	90	90	94	95	101	95	108	105	107	85.3	88.9	87.5	93	98	94
0.05	94	95	98	81	82	78	91	93	92	25	30	29	33	34	34	54	49	52	29	32	35	36	38	45	82	83	90	76.4	75.6	79.7	68	69	81	75	78	81	84	93	91	104	106	106	76.4	75.6	79.7	85	94	96
0.1	90	85	89	75	77	79	88	94	95	24	25	28	32	32	32	40	40	41	26	30	30	19	25	32	81	85	84	69.2	69.1	60.1	62	61	58	64	65	72	94	43	69	113	110	112	69.2	69.1	60.1	80	81	86
0.5	78	78	80	70	66	63	78	81	84	21	21	22	32	29	32	33	32	32	28	29	26	35	36	38	70	66	68	59.4	46.5	57.4	51	46	53	43	41	44	56	66	65	99	97	99	59.4	46.5	57.4	73	74	79
1	69	69	71	60	53	52	70	68	73	21	24	27	29	25	27	33	34	32	27	25	25	32	33	33	67	68	63	60.4	58.6	57.3	40	38	41	36	38	37	43	47	49	97	91	97	60.4	58.6	57.3	67	66	72
5	39	39	40	24	23	22	31	31	30	21	24	25	24	26	25	24	28	26	18	19	18	27	27	28	43	43	39	52.7	55.1	56.7	26	27	27	28	30	30	38	41	41	72	70	69	52.7	55.1	56.7	60	60	63
10	24	23	24	20	19	20	25	26	26	17	24	24	25	26	27	26	26	24	14	20	27	26	28	28	33	34	35	57.3	56.2	56.1	26	25	26	28	26	28	36	40	41	79	82	80	57.3	56.2	56.1	60	59	61

## Sheet: Figure 5D
Combo			Veh			OLA			VIC
gH2AX Foci	Nuclei	Ratio	gH2AX Foci	Nuclei	Ratio	gH2AX Foci	Nuclei	Ratio	gH2AX Foci	Nuclei	Ratio
54	30	1.8	41	135	0.303704	49	134	0.365672	51	53	0.962264
64	39	1.64103	43	154	0.279221	48	108	0.444444	37	58	0.637931
70	61	1.14754	36	131	0.274809	43	135	0.318519	35	46	0.76087
	Number of arrested cells per field
	DMSO	OLA	VIC	Combo
	0	0	4	3
	0	0	2	3
	0	0	2	3
	0	0	0.0764331	0.0692308
	0	0	0.0382166	0.0692308
	0	0	0.0382166	0.0692308
	Number of nuclei per field
	Nuclei	Nuclei	Nuclei	Nuclei
	135	134	53	30
	154	108	58	39
	131	135	46	61
Average	140	125.667	52.3333	43.3333
				****
				"Bonferroni's multiple comparisons test"

## Sheet: Figure 5G
RAD51 loci in C4-2B cells
Veh	VIC1911	Olaparib	Olaparib+VIC1911
3	3	15	2
4	2	0	3
3	2	10	7
0	0	5	5
4	5	5	0
3	4	6	3
2	2	0	2
3	4	6	4
3	3	3	0
3	2	15	4
3	4	9	4
3	2	6	7
1	2	6	4
2	1	4	5
2	3	2	0
3	2	6	7
3	3	10	0
2	1	6	6
1	3	12	3
2	1	7	1
3	4	8	2
2	3	15	2
5	3	10	4
4	3	5	3
0	1	7	7
0	4	10	0
2	5	15	3
2	0	6	1
3	0	6	5
3	0	13	0
5	4	3	3
1	3	6	4
2	4	12	0
5	4	10	6
4	3	8	4
4	3	11	0
2	2	0	6
0	4	13	1
3	1	3	2
3	2	0	3
0	3	9	0
1	5	11	5
2	1	5	2
1	1	2	2
2	2	8	2
3	4	7	2
3	2	15	3
2	5	11	3
3	0	8	0
4	4	13	2
3	4	6	3
1	0	3	5
4	3	10	1
2	5	10	3
4	3	6	4
1	4	4	5
4	5	9	0
2	3	0	7
0	2	11	3
2	1	10	4
3	4	0	5
3	2	8	5
1	2	3	6
1	2	11	4
3	4	0	3
2	1	3	4
3	0	11	1
4	0	13	6
0	4	0	2
3	3	5	0
5	5	9	7
2	2	4	3
1	1	15	1
4	3	2	7
3	2	9	3
4	0	2	0
2	1	15	2
0	5	7	3
2	3	6	0
2	3	0	0
4	2	15	1
3	1	11	3
0	4	11	5
1	2	13	7
4	1	9	1
4	2	4	6
1	1	3	2
2	3	3	3
3	0	14	0
3	1	0	0
4	5	5	2
3	1	6	1
2	3	9	3
2	1	10	2
4	2	1	6
0	3	0	4
2	2	7	4
3	1	14	0
0	1	11	5
3	1	9	3
1	0	6	3
4	2	9	3
2	3	6	6
4	4	12	5
5	4	4	4
3	5	8	5
1	3	7	2
0	2	10	5
5	5	9	0
2	1	15	7
1	4	15	4
3	1	15	4
2	3	0	5
4	0	6	3
3	4	4	3
3	2	10	6
1	1	0	4
3	0	13	1
1	4	13	5
4	3	1	0
5	1	3	7
0	2	3	3
0	2	8	4
4	4	11	7
5	4	15	7
1	1	7	4
0	2	11	5
3	2	8	6
1	0	15	7
2	2	11	3
2	2	14	4
3	4	2	6
2	5	7	4
3	1	3	5
2	3	15	5
1	2	11	1
2	5	6	1
1	2	5	0
3	3	10	3
1	1	4	7
1	1	3	1
5	3	10	6
2	2	15	6
2	3	6	3
3	0	5	3
2	4	2	4
2	1	1	1
3	5	10	3
3	2	12	3
1	4	8	5

## Sheet: Figure 5H
DR-GFP U2OS VIC1911-Olaparib
Vehicle	VIC1911	Olaparib	Combination
100	72.093	45.3488	46.5116
100	89.3333	48	45.3333
100	98.3333	58.3333	22.8205

## Sheet: Figure 6A
Treatment week	Veh						VIC-1911
-0.5	54.5623	113.175	229.503	155.907	139.249		82.0463	246.968	132.74	83.1534	115.323	157.478
0	191.652	303.676	444.902	273.426	179.308		128.656	388.344	235.262	177.168	303.406	219.115
0.5	220.417	450.717	940.643	562.306	438.425		142.245	999.664	489.501	243.985	413.407	317.736
1	446.993	684.004	790.708	895.313	466.042		257.796	769.3	502.605	236.034	427.57	420.864
1.5	1132.56	1015.85	1216.95	1176.04	832.633		257.651	1110.85	540.154	250.322	442.519	359.229
2	1038.68	1566.47	2435.01	1272.87	1351.51		206.58	1176.1	448.427	230.411	544.196	505.537

## Sheet: Figure 6B
Days post grafting	Vehicle					VIC-1911
34	8.60326	6.51412	7.86419	7.67172	7.1334	7.81698	8.05799	7.50144	7.44874	8.54187
39	7.50859	6.11061	7.7211	8.64458	8.21335	8.14568	6.71973	6.76421	6.44791	8.81153
43	9.54998	6.62936	8.40684	9.94442	9.37025	8.44667	7.50303	6.39232	6.75489	9.59694
47	10.6662	8.37324	9.57851	10.9295	10.1595	9.26063	6.55624	7.20001	7.24661	9.39699
50	11.1102	8.55819	10.0799	11.5969	10.3318	9.48733	8.3167	7.90804	7.84522	10.1701

## Sheet: Figure 6D
Days post injections	Vehicle						Olaparib (50mg/kg) IP						VIC-1911 (30mg/kg) OG						VIC-1911 (30mg/kg) + Olaparib
7	105.75	46.13	73.28	59.45	41.58	87.43*	46.27	52.01	81.71*	61.2	41.53	101.27	36.34	74.78	40.62	28.85*	36.5	42.39*	90.16	0	62.51	0	45.2	20.74
9	80.01	46.4	30.47	56.56	86.83	40.21*	40.71	36.03	36.96*	57.89	46.59	36.72	62.32	36.73	38.96	53.33*	34.88	40.79*	55.5	62.27	95.74	70.09	108.03	14.9
14	77.06	71.58	74.22	50.97	39.8	38.36*	54.71	57.08	62.25*	92.68	58.25	54.11	46.99	58.1	67.31	105.57*	72.4	47.4*	95.72	87.69	128.61	136.49	68.37	32.16
16	43.91	79.22	92.41	91.99	65.49	30.68*	47.86	114.37	32.12*	99.53	71	62.88	37.05	95.27	98.49	78.11*	46.66	20.33*	82.88	124.36	89.93	106.18	55.6	48.3
20	59.47	111.84	164.74	91.2	118.39	28.67*	88.34	256.3	30.42*	79.57	61.13	129.2	50.34	115.83	143.24	21.08*	67.2	47.82*	175.71	226.23	75.38	189.2	71.4	73.55
24	93.64	267.36	175.7	230.02	221.31	51.69*	52.85	354.38	23.46*	57.28	60.23	181.52	142.46	219.84	365.15	26.4*	178.42	33.79*	215.98	129.54	62.87	200.59	82.71	93.06
27	138.67	271.25	513.24	315.67	472.73	49.08*	132.04	938.35	28.4*	53.02	128.6	413.65	118.69	319.22	655.88	26.27*	370.35	55.05*	240.71	252.23	107.71	393.52	143.47	188.72
31	262.18	552.27	423.85	571.92	712.83	35.98*	133.76	1097.9	15.46*	80.7	212.56	841.9	194.39	323.33	848.62	22.4*	367.13	45.41*	194.44	509.82	152.16	439.55	126.2	190.62
34	581.26	743.64	438.14	830.08	921.52	58.34*	144.41	1621.4	45.73*	138.64	328.89	977.47	295.55	419.84	845.94	33.28*	607.43	64.41*	365.6	315.46	215.26		158.48	242.94
*mice were ommitted because the tumors did not show a cosistent grow rate

[truncated: 6 more sheets: Figure S3B and C, Figure S5D, Figure S5F, Figure S6A, Figure S6B, Figure S6C]
